# Supplementary material for: Association between gut microbiota and menstrual disorders: a two-sample Mendelian randomization study
Source: Front Microbiol. 2024 Mar 7;15:1321268. doi: 10.3389/fmicb.2024.1321268 (PMC10954809; doi:10.3389/fmicb.2024.1321268)
Supplement: Supplementary Table S1 — Results of Heterogeneity, Pleiotropy, MR-PRESSO. [file Table_5.XLSX]

## Sheet: Sheet1
				Outcome	Exposure		Heterogeneity			Pleiotropy			MR-PRESSO
							Q	Q_df	Q_pval	Egger_intercept	SE	Pval	Pval
				EFMR(main)	Anaerotruncus	MR Egger	6.94229	10	0.730882	0.000620528	0.000500655	0.243485	0.715
						IVW	8.47848	11	0.669909
					Blautia	MR Egger	5.2172	9	0.814978	-2.22998e-05	0.000342987	0.949582	0.908
						IVW	5.22143	10	0.875904
					Catenibacterium	MR Egger	3.05265	3	0.383579	-0.000557191	0.00115127	0.661532	0.538
						IVW	3.29099	4	0.51036
					DefluviitaleaceaeUCG011	MR Egger	2.95158	8	0.937359	-0.000342378	0.000379388	0.393179	0.924
						IVW	3.766	9	0.926128
					Escherichia.Shigella	MR Egger	11.0071	13	0.610221	0.000110915	0.00025052	0.665233	0.705
						IVW	11.2031	14	0.67001
					Eubacteriumeligensgroup	MR Egger	8.57978	6	0.198626	-7.15894e-05	0.000634432	0.913838	0.297
						IVW	8.59799	7	0.282821
					Haemophilus	MR Egger	11.8355	8	0.158695	-0.000310228	0.000564024	0.597319	0.235
						IVW	12.2831	9	0.197816
					Lachnospira	MR Egger	4.84071	5	0.435628	-0.000696113	0.000625035	0.316054	0.477
						IVW	6.08108	6	0.41417
					Marvinbryantia	MR Egger	4.31492	8	0.827651	-9.31846e-05	0.000428483	0.833282	0.896
						IVW	4.36222	9	0.885997
					Phascolarctobacterium	MR Egger	6.25562	10	0.79335	0.000650834	0.000369108	0.10833	0.594
						IVW	9.36471	11	0.588267
					RuminococcaceaeUCG011	MR Egger	3.69594	6	0.717744	0.000188741	0.000533335	0.735526	0.829
						IVW	3.82118	7	0.800129
				EFMR(secondary)	Desulfovibrio	MR Egger	3.30707	2	0.191372	0.00149717	0.00135044	0.383042	0.253
						IVW	5.33948	3	0.148561
					Erysipelatoclostridium	MR Egger	8.51678	10	0.578492	-0.000146821	0.000400125	0.721311	0.656
						IVW	8.65142	11	0.654033
					Eubacteriumfissicatenagroup	MR Egger	3.89991	5	0.563915	0.000745531	0.000632119	0.291289	0.544
						IVW	5.29093	6	0.507076
					Prevotella9	MR Egger	11.6965	10	0.305884	0.000493593	0.000608315	0.436017	0.365
						IVW	12.4666	11	0.329614
					Ruminiclostridium5	MR Egger	8.00616	5	0.155896	0.000847083	0.00134514	0.556519	0.223
						IVW	8.64116	6	0.194787
					RuminococcaceaeUCG004	MR Egger	5.76335	8	0.673721	-0.000318556	0.000666607	0.645523	0.781
						IVW	5.99171	9	0.740748
				EFIM	Blautia	MR Egger	8.41253	10	0.588609	8.83818e-07	0.000337849	0.997964	0.708
						IVW	8.41254	11	0.675942
					Enterorhabdus	MR Egger	9.79041	6	0.13376	-0.000277293	0.000573799	0.646041	0.248
						IVW	10.1715	7	0.179062
					Eubacteriumbrachygroup	MR Egger	16.183	9	0.063158	-0.000418269	0.000610901	0.510794	0.096
						IVW	17.0259	10	0.0737935
					Eubacteriumeligensgroup	MR Egger	3.4643	8	0.901943	-0.00064201	0.000479882	0.217727	0.801
						IVW	5.25414	9	0.811615
					Lactococcus	MR Egger	6.46067	9	0.693072	-0.000719653	0.000659282	0.30338	0.683
						IVW	7.6522	10	0.662767
					Veillonella	MR Egger	9.05322	9	0.432376	-7.26055e-05	0.000674498	0.91664	0.548
						IVW	9.06487	10	0.525958
				IM(unspecified)	Dialister	MR Egger	0.293276	2	0.863607	0.00164751	0.0013368	0.343009	0.676
						IVW	1.81215	3	0.612294
					LachnospiraceaeUCG004	MR Egger	2.39192	5	0.792677	0.000360001	0.000923717	0.712783	0.89
						IVW	2.54381	6	0.863533
