# Supplementary material for: Association between gut microbiota and menstrual disorders: a two-sample Mendelian randomization study
Source: Front Microbiol. 2024 Mar 7;15:1321268. doi: 10.3389/fmicb.2024.1321268 (PMC10954809; doi:10.3389/fmicb.2024.1321268)
Supplement: Supplementary Table S2 — MR results of EFMR (main), EFMR (secondary), EFIM, IM(unspecified). [file Table_6.XLSX]

## Sheet: Sheet1
id.exposure	id.outcome	outcome	exposure	method	nsnp	b	se	pval	lo_ci	up_ci	or	or_lci95	or_uci95
02ssaW	jXlygR	Excessive and frequent menstruation with regular cycle	Odoribacter	MR Egger	8	-0.00270324	0.00601686	0.669004	-0.0144963	0.0090898	0.9973	0.985608	1.00913
02ssaW	jXlygR	Excessive and frequent menstruation with regular cycle	Odoribacter	Weighted median	8	0.000862904	0.00224056	0.700143	-0.0035286	0.00525441	1.00086	0.996478	1.00527
02ssaW	jXlygR	Excessive and frequent menstruation with regular cycle	Odoribacter	Inverse variance weighted	8	0.000773164	0.0017681	0.661904	-0.00269231	0.00423864	1.00077	0.997311	1.00425
02ssaW	jXlygR	Excessive and frequent menstruation with regular cycle	Odoribacter	Simple mode	8	0.00231044	0.00379324	0.561701	-0.00512432	0.0097452	1.00231	0.994889	1.00979
02ssaW	jXlygR	Excessive and frequent menstruation with regular cycle	Odoribacter	Weighted mode	8	0.00243668	0.00374562	0.536103	-0.00490473	0.00977809	1.00244	0.995107	1.00983
1Ggpvd	jXlygR	Excessive and frequent menstruation with regular cycle	RuminococcaceaeNK4A214group	MR Egger	16	0.0034582	0.00403846	0.406241	-0.00445718	0.0113736	1.00346	0.995553	1.01144
1Ggpvd	jXlygR	Excessive and frequent menstruation with regular cycle	RuminococcaceaeNK4A214group	Weighted median	16	-0.000179517	0.0017293	0.917321	-0.00356894	0.0032099	0.99982	0.996437	1.00322
1Ggpvd	jXlygR	Excessive and frequent menstruation with regular cycle	RuminococcaceaeNK4A214group	Inverse variance weighted	16	-0.000799588	0.00138887	0.564809	-0.00352177	0.00192259	0.999201	0.996484	1.00192
1Ggpvd	jXlygR	Excessive and frequent menstruation with regular cycle	RuminococcaceaeNK4A214group	Simple mode	16	0.00141574	0.00348538	0.690336	-0.0054156	0.00824708	1.00142	0.994599	1.00828
1Ggpvd	jXlygR	Excessive and frequent menstruation with regular cycle	RuminococcaceaeNK4A214group	Weighted mode	16	0.00231444	0.00295323	0.445417	-0.00347389	0.00810277	1.00232	0.996532	1.00814
1mJSfA	jXlygR	Excessive and frequent menstruation with regular cycle	Olsenella	MR Egger	11	-0.00387936	0.00285111	0.206721	-0.00946753	0.00170882	0.996128	0.990577	1.00171
1mJSfA	jXlygR	Excessive and frequent menstruation with regular cycle	Olsenella	Weighted median	11	0.000781257	0.00102014	0.443776	-0.00121822	0.00278073	1.00078	0.998783	1.00278
1mJSfA	jXlygR	Excessive and frequent menstruation with regular cycle	Olsenella	Inverse variance weighted	11	0.000330234	0.000802265	0.680613	-0.0012422	0.00190267	1.00033	0.998759	1.0019
1mJSfA	jXlygR	Excessive and frequent menstruation with regular cycle	Olsenella	Simple mode	11	0.00103809	0.00173684	0.563336	-0.00236612	0.00444231	1.00104	0.997637	1.00445
1mJSfA	jXlygR	Excessive and frequent menstruation with regular cycle	Olsenella	Weighted mode	11	0.000977104	0.00158835	0.552185	-0.00213607	0.00409028	1.00098	0.997866	1.0041
1UNmFM	jXlygR	Excessive and frequent menstruation with regular cycle	Ruminiclostridium5	MR Egger	13	-0.0113161	0.0061483	0.0928022	-0.0233668	0.000734533	0.988748	0.976904	1.00073
1UNmFM	jXlygR	Excessive and frequent menstruation with regular cycle	Ruminiclostridium5	Weighted median	13	-7.22166e-05	0.00200432	0.971258	-0.00400069	0.00385626	0.999928	0.996007	1.00386
1UNmFM	jXlygR	Excessive and frequent menstruation with regular cycle	Ruminiclostridium5	Inverse variance weighted	13	-0.000170268	0.00152792	0.91127	-0.003165	0.00282446	0.99983	0.99684	1.00283
1UNmFM	jXlygR	Excessive and frequent menstruation with regular cycle	Ruminiclostridium5	Simple mode	13	0.00013987	0.00320113	0.965867	-0.00613434	0.00641408	1.00014	0.993884	1.00643
1UNmFM	jXlygR	Excessive and frequent menstruation with regular cycle	Ruminiclostridium5	Weighted mode	13	4.62508e-06	0.00327389	0.998896	-0.00641221	0.00642146	1	0.993608	1.00644
3cdBrZ	jXlygR	Excessive and frequent menstruation with regular cycle	Eubacteriumeligensgroup	MR Egger	8	-0.00278939	0.00786438	0.734958	-0.0182036	0.0126248	0.997215	0.981961	1.0127
3cdBrZ	jXlygR	Excessive and frequent menstruation with regular cycle	Eubacteriumeligensgroup	Weighted median	8	-0.00376515	0.0022138	0.0889869	-0.0081042	0.000573892	0.996242	0.991929	1.00057
3cdBrZ	jXlygR	Excessive and frequent menstruation with regular cycle	Eubacteriumeligensgroup	Inverse variance weighted	8	-0.00365086	0.00174951	0.0369069	-0.00707989	-0.000221824	0.996356	0.992945	0.999778
3cdBrZ	jXlygR	Excessive and frequent menstruation with regular cycle	Eubacteriumeligensgroup	Simple mode	8	-0.00331253	0.00377278	0.409062	-0.0107072	0.00408212	0.996693	0.98935	1.00409
3cdBrZ	jXlygR	Excessive and frequent menstruation with regular cycle	Eubacteriumeligensgroup	Weighted mode	8	-0.00355378	0.00377317	0.377626	-0.0109492	0.00384162	0.996453	0.989111	1.00385
4UHkPh	jXlygR	Excessive and frequent menstruation with regular cycle	CandidatusSoleaferrea	MR Egger	11	0.00299502	0.00741553	0.695726	-0.0115394	0.0175295	1.003	0.988527	1.01768
4UHkPh	jXlygR	Excessive and frequent menstruation with regular cycle	CandidatusSoleaferrea	Weighted median	11	0.000423981	0.00125077	0.734629	-0.00202753	0.0028755	1.00042	0.997975	1.00288
4UHkPh	jXlygR	Excessive and frequent menstruation with regular cycle	CandidatusSoleaferrea	Inverse variance weighted	11	0.000904528	0.000902715	0.31634	-0.000864793	0.00267385	1.0009	0.999136	1.00268
4UHkPh	jXlygR	Excessive and frequent menstruation with regular cycle	CandidatusSoleaferrea	Simple mode	11	-0.000116979	0.00197382	0.953909	-0.00398566	0.0037517	0.999883	0.996022	1.00376
4UHkPh	jXlygR	Excessive and frequent menstruation with regular cycle	CandidatusSoleaferrea	Weighted mode	11	-6.09039e-05	0.00204696	0.976849	-0.00407295	0.00395114	0.999939	0.995935	1.00396
4UpI1Y	jXlygR	Excessive and frequent menstruation with regular cycle	Actinomyces	MR Egger	7	0.00354067	0.00439128	0.456693	-0.00506623	0.0121476	1.00355	0.994947	1.01222
4UpI1Y	jXlygR	Excessive and frequent menstruation with regular cycle	Actinomyces	Weighted median	7	0.00203577	0.00160141	0.203645	-0.00110299	0.00517453	1.00204	0.998898	1.00519
4UpI1Y	jXlygR	Excessive and frequent menstruation with regular cycle	Actinomyces	Inverse variance weighted	7	0.00223241	0.00121328	0.0657703	-0.00014561	0.00461044	1.00223	0.999854	1.00462
4UpI1Y	jXlygR	Excessive and frequent menstruation with regular cycle	Actinomyces	Simple mode	7	0.00288359	0.00234657	0.265133	-0.00171569	0.00748288	1.00289	0.998286	1.00751
4UpI1Y	jXlygR	Excessive and frequent menstruation with regular cycle	Actinomyces	Weighted mode	7	0.00269304	0.00231781	0.289405	-0.00184987	0.00723596	1.0027	0.998152	1.00726
5lqVOP	jXlygR	Excessive and frequent menstruation with regular cycle	RuminococcaceaeUCG011	MR Egger	8	0.000158799	0.00405695	0.970047	-0.00779282	0.00811042	1.00016	0.992237	1.00814
5lqVOP	jXlygR	Excessive and frequent menstruation with regular cycle	RuminococcaceaeUCG011	Weighted median	8	0.00174985	0.000996371	0.079051	-0.000203041	0.00370273	1.00175	0.999797	1.00371
5lqVOP	jXlygR	Excessive and frequent menstruation with regular cycle	RuminococcaceaeUCG011	Inverse variance weighted	8	0.00156745	0.000783923	0.0455551	3.09593e-05	0.00310394	1.00157	1.00003	1.00311
5lqVOP	jXlygR	Excessive and frequent menstruation with regular cycle	RuminococcaceaeUCG011	Simple mode	8	0.00209782	0.00163817	0.241136	-0.001113	0.00530864	1.0021	0.998888	1.00532
5lqVOP	jXlygR	Excessive and frequent menstruation with regular cycle	RuminococcaceaeUCG011	Weighted mode	8	0.00207879	0.00156241	0.22506	-0.000983543	0.00514112	1.00208	0.999017	1.00515
5saeeD	jXlygR	Excessive and frequent menstruation with regular cycle	Roseburia	MR Egger	16	-0.00259677	0.00312955	0.4206	-0.00873068	0.00353715	0.997407	0.991307	1.00354
5saeeD	jXlygR	Excessive and frequent menstruation with regular cycle	Roseburia	Weighted median	16	0.00090345	0.00162004	0.57707	-0.00227183	0.00407873	1.0009	0.997731	1.00409
5saeeD	jXlygR	Excessive and frequent menstruation with regular cycle	Roseburia	Inverse variance weighted	16	0.000595552	0.00115137	0.604977	-0.00166113	0.00285223	1.0006	0.99834	1.00286
5saeeD	jXlygR	Excessive and frequent menstruation with regular cycle	Roseburia	Simple mode	16	0.000907837	0.00284782	0.754287	-0.0046739	0.00648957	1.00091	0.995337	1.00651
5saeeD	jXlygR	Excessive and frequent menstruation with regular cycle	Roseburia	Weighted mode	16	0.000964239	0.00243083	0.697196	-0.00380018	0.00572866	1.00096	0.996207	1.00575
5xW34i	jXlygR	Excessive and frequent menstruation with regular cycle	Eubacteriumbrachygroup	MR Egger	11	0.00218196	0.00240851	0.38858	-0.00253873	0.00690264	1.00218	0.997464	1.00693
5xW34i	jXlygR	Excessive and frequent menstruation with regular cycle	Eubacteriumbrachygroup	Weighted median	11	0.000983548	0.000952445	0.301765	-0.000883244	0.00285034	1.00098	0.999117	1.00285
5xW34i	jXlygR	Excessive and frequent menstruation with regular cycle	Eubacteriumbrachygroup	Inverse variance weighted	11	0.000928015	0.000707477	0.189613	-0.00045864	0.00231467	1.00093	0.999541	1.00232
5xW34i	jXlygR	Excessive and frequent menstruation with regular cycle	Eubacteriumbrachygroup	Simple mode	11	0.000655534	0.00143657	0.657911	-0.00216014	0.00347121	1.00066	0.997842	1.00348
5xW34i	jXlygR	Excessive and frequent menstruation with regular cycle	Eubacteriumbrachygroup	Weighted mode	11	0.000549943	0.00138215	0.699074	-0.00215908	0.00325896	1.00055	0.997843	1.00326
64ZlN5	jXlygR	Excessive and frequent menstruation with regular cycle	Parabacteroides	MR Egger	7	0.00324739	0.0106866	0.773463	-0.0176984	0.0241932	1.00325	0.982457	1.02449
64ZlN5	jXlygR	Excessive and frequent menstruation with regular cycle	Parabacteroides	Weighted median	7	0.000266185	0.00248567	0.914719	-0.00460572	0.00513809	1.00027	0.995405	1.00515
64ZlN5	jXlygR	Excessive and frequent menstruation with regular cycle	Parabacteroides	Inverse variance weighted	7	0.00070117	0.00199077	0.724681	-0.00320075	0.00460309	1.0007	0.996804	1.00461
64ZlN5	jXlygR	Excessive and frequent menstruation with regular cycle	Parabacteroides	Simple mode	7	-0.000921341	0.00385774	0.819186	-0.00848251	0.00663983	0.999079	0.991553	1.00666
64ZlN5	jXlygR	Excessive and frequent menstruation with regular cycle	Parabacteroides	Weighted mode	7	-0.000852172	0.0036076	0.821122	-0.00792307	0.00621872	0.999148	0.992108	1.00624
7nNMNN	jXlygR	Excessive and frequent menstruation with regular cycle	Barnesiella	MR Egger	17	-0.000427532	0.00403871	0.917097	-0.0083434	0.00748833	0.999573	0.991691	1.00752
7nNMNN	jXlygR	Excessive and frequent menstruation with regular cycle	Barnesiella	Weighted median	17	0.000291131	0.00146375	0.842346	-0.00257782	0.00316009	1.00029	0.997425	1.00317
7nNMNN	jXlygR	Excessive and frequent menstruation with regular cycle	Barnesiella	Inverse variance weighted	17	-0.000348469	0.00108508	0.7481	-0.00247523	0.00177829	0.999652	0.997528	1.00178
7nNMNN	jXlygR	Excessive and frequent menstruation with regular cycle	Barnesiella	Simple mode	17	0.000539414	0.00246915	0.829832	-0.00430013	0.00537896	1.00054	0.995709	1.00539
7nNMNN	jXlygR	Excessive and frequent menstruation with regular cycle	Barnesiella	Weighted mode	17	0.000486707	0.00229046	0.834406	-0.0040026	0.00497602	1.00049	0.996005	1.00499
7RhIYe	jXlygR	Excessive and frequent menstruation with regular cycle	Anaerostipes	MR Egger	14	0.00980205	0.00443113	0.0471033	0.00111704	0.0184871	1.00985	1.00112	1.01866
7RhIYe	jXlygR	Excessive and frequent menstruation with regular cycle	Anaerostipes	Weighted median	14	0.00191383	0.00170646	0.262067	-0.00143084	0.00525849	1.00192	0.99857	1.00527
7RhIYe	jXlygR	Excessive and frequent menstruation with regular cycle	Anaerostipes	Inverse variance weighted	14	0.00188672	0.0012715	0.137849	-0.000605426	0.00437886	1.00189	0.999395	1.00439
7RhIYe	jXlygR	Excessive and frequent menstruation with regular cycle	Anaerostipes	Simple mode	14	0.00260391	0.00288224	0.382732	-0.00304527	0.00825309	1.00261	0.996959	1.00829
7RhIYe	jXlygR	Excessive and frequent menstruation with regular cycle	Anaerostipes	Weighted mode	14	0.00242296	0.00278291	0.399734	-0.00303154	0.00787747	1.00243	0.996973	1.00791
7zMJ2Y	jXlygR	Excessive and frequent menstruation with regular cycle	Tyzzerella3	MR Egger	13	0.00355442	0.00510048	0.50034	-0.00644252	0.0135514	1.00356	0.993578	1.01364
7zMJ2Y	jXlygR	Excessive and frequent menstruation with regular cycle	Tyzzerella3	Weighted median	13	0.000358114	0.00102635	0.72715	-0.00165354	0.00236977	1.00036	0.998348	1.00237
7zMJ2Y	jXlygR	Excessive and frequent menstruation with regular cycle	Tyzzerella3	Inverse variance weighted	13	0.000799476	0.000774259	0.301805	-0.000718071	0.00231702	1.0008	0.999282	1.00232
7zMJ2Y	jXlygR	Excessive and frequent menstruation with regular cycle	Tyzzerella3	Simple mode	13	0.00084156	0.00175712	0.640589	-0.0026024	0.00428552	1.00084	0.997401	1.00429
7zMJ2Y	jXlygR	Excessive and frequent menstruation with regular cycle	Tyzzerella3	Weighted mode	13	0.000461244	0.00161645	0.780246	-0.002707	0.00362949	1.00046	0.997297	1.00364
8beTSI	jXlygR	Excessive and frequent menstruation with regular cycle	FamilyXIIIUCG001	MR Egger	8	0.0111228	0.00692622	0.15942	-0.00245261	0.0246982	1.01118	0.99755	1.02501
8beTSI	jXlygR	Excessive and frequent menstruation with regular cycle	FamilyXIIIUCG001	Weighted median	8	0.00102612	0.00205143	0.616935	-0.00299468	0.00504693	1.00103	0.99701	1.00506
8beTSI	jXlygR	Excessive and frequent menstruation with regular cycle	FamilyXIIIUCG001	Inverse variance weighted	8	0.00122986	0.00167147	0.461856	-0.00204623	0.00450595	1.00123	0.997956	1.00452
8beTSI	jXlygR	Excessive and frequent menstruation with regular cycle	FamilyXIIIUCG001	Simple mode	8	-0.00142938	0.00360066	0.703209	-0.00848666	0.0056279	0.998572	0.991549	1.00564
8beTSI	jXlygR	Excessive and frequent menstruation with regular cycle	FamilyXIIIUCG001	Weighted mode	8	0.00393104	0.00375912	0.330445	-0.00343684	0.0112989	1.00394	0.996569	1.01136
8NVA0D	jXlygR	Excessive and frequent menstruation with regular cycle	Lactobacillus	MR Egger	10	-0.00185422	0.0026553	0.504774	-0.00705861	0.00335018	0.998148	0.992966	1.00336
8NVA0D	jXlygR	Excessive and frequent menstruation with regular cycle	Lactobacillus	Weighted median	10	0.000759085	0.00119661	0.525843	-0.00158626	0.00310443	1.00076	0.998415	1.00311
8NVA0D	jXlygR	Excessive and frequent menstruation with regular cycle	Lactobacillus	Inverse variance weighted	10	0.000849258	0.00091696	0.354359	-0.000947983	0.0026465	1.00085	0.999052	1.00265
8NVA0D	jXlygR	Excessive and frequent menstruation with regular cycle	Lactobacillus	Simple mode	10	0.000461076	0.002177	0.836986	-0.00380585	0.004728	1.00046	0.996201	1.00474
8NVA0D	jXlygR	Excessive and frequent menstruation with regular cycle	Lactobacillus	Weighted mode	10	0.000461076	0.00192199	0.815786	-0.00330603	0.00422818	1.00046	0.996699	1.00424
9cxuot	jXlygR	Excessive and frequent menstruation with regular cycle	Bilophila	MR Egger	15	-0.00380187	0.00427913	0.390433	-0.012189	0.00458523	0.996205	0.987885	1.0046
9cxuot	jXlygR	Excessive and frequent menstruation with regular cycle	Bilophila	Weighted median	15	-0.00115566	0.00151428	0.445359	-0.00412364	0.00181233	0.998845	0.995885	1.00181
9cxuot	jXlygR	Excessive and frequent menstruation with regular cycle	Bilophila	Inverse variance weighted	15	-0.000861535	0.00110339	0.434917	-0.00302419	0.00130112	0.999139	0.99698	1.0013
9cxuot	jXlygR	Excessive and frequent menstruation with regular cycle	Bilophila	Simple mode	15	-0.000260406	0.00242247	0.915921	-0.00500846	0.00448764	0.99974	0.995004	1.0045
9cxuot	jXlygR	Excessive and frequent menstruation with regular cycle	Bilophila	Weighted mode	15	-0.00049668	0.00249797	0.845251	-0.00539269	0.00439933	0.999503	0.994622	1.00441
9nEBSk	jXlygR	Excessive and frequent menstruation with regular cycle	Eubacteriumrectalegroup	MR Egger	10	0.00136363	0.00655795	0.840476	-0.01149	0.0142172	1.00136	0.988576	1.01432
9nEBSk	jXlygR	Excessive and frequent menstruation with regular cycle	Eubacteriumrectalegroup	Weighted median	10	-0.00275659	0.00209921	0.189131	-0.00687104	0.00135787	0.997247	0.993153	1.00136
9nEBSk	jXlygR	Excessive and frequent menstruation with regular cycle	Eubacteriumrectalegroup	Inverse variance weighted	10	-0.00271684	0.00154098	0.0778904	-0.00573716	0.000303481	0.997287	0.994279	1.0003
9nEBSk	jXlygR	Excessive and frequent menstruation with regular cycle	Eubacteriumrectalegroup	Simple mode	10	-0.00319989	0.00331848	0.360106	-0.0097041	0.00330433	0.996805	0.990343	1.00331
9nEBSk	jXlygR	Excessive and frequent menstruation with regular cycle	Eubacteriumrectalegroup	Weighted mode	10	-0.00294301	0.00344287	0.414829	-0.00969103	0.00380501	0.997061	0.990356	1.00381
aD5UgW	jXlygR	Excessive and frequent menstruation with regular cycle	Lachnoclostridium	MR Egger	13	-0.000624138	0.00663393	0.926735	-0.0136267	0.0123784	0.999376	0.986466	1.01246
aD5UgW	jXlygR	Excessive and frequent menstruation with regular cycle	Lachnoclostridium	Weighted median	13	-0.00134535	0.00193649	0.48722	-0.00514087	0.00245017	0.998656	0.994872	1.00245
aD5UgW	jXlygR	Excessive and frequent menstruation with regular cycle	Lachnoclostridium	Inverse variance weighted	13	-0.000479708	0.00159001	0.76288	-0.00359613	0.00263671	0.99952	0.99641	1.00264
aD5UgW	jXlygR	Excessive and frequent menstruation with regular cycle	Lachnoclostridium	Simple mode	13	-0.00254187	0.00335243	0.462953	-0.00911264	0.0040289	0.997461	0.990929	1.00404
aD5UgW	jXlygR	Excessive and frequent menstruation with regular cycle	Lachnoclostridium	Weighted mode	13	-0.00276303	0.00301971	0.378212	-0.00868166	0.0031556	0.997241	0.991356	1.00316
B5PTOy	jXlygR	Excessive and frequent menstruation with regular cycle	Allisonella	MR Egger	9	0.000277499	0.0063688	0.966463	-0.0122054	0.0127604	1.00028	0.987869	1.01284
B5PTOy	jXlygR	Excessive and frequent menstruation with regular cycle	Allisonella	Weighted median	9	0.00140281	0.00103427	0.174995	-0.000624361	0.00342998	1.0014	0.999376	1.00344
B5PTOy	jXlygR	Excessive and frequent menstruation with regular cycle	Allisonella	Inverse variance weighted	9	0.00134132	0.000910108	0.140534	-0.000442491	0.00312513	1.00134	0.999558	1.00313
B5PTOy	jXlygR	Excessive and frequent menstruation with regular cycle	Allisonella	Simple mode	9	0.00191921	0.00166148	0.281374	-0.00133729	0.0051757	1.00192	0.998664	1.00519
B5PTOy	jXlygR	Excessive and frequent menstruation with regular cycle	Allisonella	Weighted mode	9	0.00161674	0.00154569	0.326147	-0.00141281	0.00464629	1.00162	0.998588	1.00466
bftc9i	jXlygR	Excessive and frequent menstruation with regular cycle	Eubacteriumnodatumgroup	MR Egger	11	8.92245e-05	0.00283818	0.975607	-0.00547361	0.00565206	1.00009	0.994541	1.00567
bftc9i	jXlygR	Excessive and frequent menstruation with regular cycle	Eubacteriumnodatumgroup	Weighted median	11	0.000313811	0.000819391	0.701734	-0.0012922	0.00191982	1.00031	0.998709	1.00192
bftc9i	jXlygR	Excessive and frequent menstruation with regular cycle	Eubacteriumnodatumgroup	Inverse variance weighted	11	2.43563e-05	0.000645732	0.969912	-0.00124128	0.00128999	1.00002	0.998759	1.00129
bftc9i	jXlygR	Excessive and frequent menstruation with regular cycle	Eubacteriumnodatumgroup	Simple mode	11	0.000391976	0.00126531	0.763083	-0.00208804	0.00287199	1.00039	0.997914	1.00288
bftc9i	jXlygR	Excessive and frequent menstruation with regular cycle	Eubacteriumnodatumgroup	Weighted mode	11	0.000418516	0.00127579	0.749644	-0.00208204	0.00291907	1.00042	0.99792	1.00292
bshxoq	jXlygR	Excessive and frequent menstruation with regular cycle	Akkermansia	MR Egger	11	0.00059717	0.00806183	0.942572	-0.015204	0.0163984	1.0006	0.984911	1.01653
bshxoq	jXlygR	Excessive and frequent menstruation with regular cycle	Akkermansia	Weighted median	11	0.000819567	0.00165851	0.621193	-0.00243111	0.00407024	1.00082	0.997572	1.00408
bshxoq	jXlygR	Excessive and frequent menstruation with regular cycle	Akkermansia	Inverse variance weighted	11	0.000516112	0.00121382	0.670694	-0.00186298	0.00289521	1.00052	0.998139	1.0029
bshxoq	jXlygR	Excessive and frequent menstruation with regular cycle	Akkermansia	Simple mode	11	0.0012209	0.00240448	0.622632	-0.00349189	0.00593369	1.00122	0.996514	1.00595
bshxoq	jXlygR	Excessive and frequent menstruation with regular cycle	Akkermansia	Weighted mode	11	0.0012209	0.00241869	0.624651	-0.00351972	0.00596153	1.00122	0.996486	1.00598
bY3gYz	jXlygR	Excessive and frequent menstruation with regular cycle	Butyricimonas	MR Egger	17	0.00345531	0.00332749	0.315528	-0.00306657	0.00997718	1.00346	0.996938	1.01003
bY3gYz	jXlygR	Excessive and frequent menstruation with regular cycle	Butyricimonas	Weighted median	17	0.000525385	0.00127189	0.679553	-0.00196753	0.0030183	1.00053	0.998034	1.00302
bY3gYz	jXlygR	Excessive and frequent menstruation with regular cycle	Butyricimonas	Inverse variance weighted	17	0.00116605	0.000920033	0.205013	-0.000637217	0.00296931	1.00117	0.999363	1.00297
bY3gYz	jXlygR	Excessive and frequent menstruation with regular cycle	Butyricimonas	Simple mode	17	-0.00033738	0.00239541	0.889751	-0.00503238	0.00435762	0.999663	0.99498	1.00437
bY3gYz	jXlygR	Excessive and frequent menstruation with regular cycle	Butyricimonas	Weighted mode	17	-0.00033738	0.00243201	0.891399	-0.00510412	0.00442936	0.999663	0.994909	1.00444
ci5kUA	jXlygR	Excessive and frequent menstruation with regular cycle	LachnospiraceaeND3007group	MR Egger	4	0.0298676	0.0547161	0.639908	-0.0773759	0.137111	1.03032	0.925542	1.14696
ci5kUA	jXlygR	Excessive and frequent menstruation with regular cycle	LachnospiraceaeND3007group	Weighted median	4	0.000958127	0.00288421	0.73974	-0.00469492	0.00661117	1.00096	0.995316	1.00663
ci5kUA	jXlygR	Excessive and frequent menstruation with regular cycle	LachnospiraceaeND3007group	Inverse variance weighted	4	0.00110232	0.00297149	0.710664	-0.00472181	0.00692645	1.0011	0.995289	1.00695
ci5kUA	jXlygR	Excessive and frequent menstruation with regular cycle	LachnospiraceaeND3007group	Simple mode	4	0.00558301	0.00517731	0.359852	-0.00456452	0.0157305	1.0056	0.995446	1.01585
ci5kUA	jXlygR	Excessive and frequent menstruation with regular cycle	LachnospiraceaeND3007group	Weighted mode	4	-0.00272449	0.00494995	0.620373	-0.0124264	0.00697741	0.997279	0.98765	1.007
ckn6wA	jXlygR	Excessive and frequent menstruation with regular cycle	DefluviitaleaceaeUCG011	MR Egger	10	0.0053504	0.00358424	0.173849	-0.00167472	0.0123755	1.00536	0.998327	1.01245
ckn6wA	jXlygR	Excessive and frequent menstruation with regular cycle	DefluviitaleaceaeUCG011	Weighted median	10	0.00177502	0.00131695	0.177717	-0.000806215	0.00435625	1.00178	0.999194	1.00437
ckn6wA	jXlygR	Excessive and frequent menstruation with regular cycle	DefluviitaleaceaeUCG011	Inverse variance weighted	10	0.00224817	0.00101485	0.0267405	0.000259075	0.00423727	1.00225	1.00026	1.00425
ckn6wA	jXlygR	Excessive and frequent menstruation with regular cycle	DefluviitaleaceaeUCG011	Simple mode	10	0.00113588	0.00209641	0.601097	-0.00297309	0.00524485	1.00114	0.997031	1.00526
ckn6wA	jXlygR	Excessive and frequent menstruation with regular cycle	DefluviitaleaceaeUCG011	Weighted mode	10	0.00108793	0.00214825	0.624729	-0.00312263	0.0052985	1.00109	0.996882	1.00531
cn60bK	jXlygR	Excessive and frequent menstruation with regular cycle	Sellimonas	MR Egger	11	0.00150205	0.00512452	0.776083	-0.00854201	0.0115461	1.0015	0.991494	1.01161
cn60bK	jXlygR	Excessive and frequent menstruation with regular cycle	Sellimonas	Weighted median	11	0.000985207	0.000943883	0.296587	-0.000864803	0.00283522	1.00099	0.999136	1.00284
cn60bK	jXlygR	Excessive and frequent menstruation with regular cycle	Sellimonas	Inverse variance weighted	11	0.000533501	0.000814093	0.512254	-0.00106212	0.00212912	1.00053	0.998938	1.00213
cn60bK	jXlygR	Excessive and frequent menstruation with regular cycle	Sellimonas	Simple mode	11	0.00140571	0.00170328	0.428451	-0.00193271	0.00474414	1.00141	0.998069	1.00476
cn60bK	jXlygR	Excessive and frequent menstruation with regular cycle	Sellimonas	Weighted mode	11	0.00140571	0.00147401	0.362737	-0.00148335	0.00429478	1.00141	0.998518	1.0043
cOcBh0	jXlygR	Excessive and frequent menstruation with regular cycle	Lactococcus	MR Egger	11	0.00465	0.00352024	0.219122	-0.00224967	0.0115497	1.00466	0.997753	1.01162
cOcBh0	jXlygR	Excessive and frequent menstruation with regular cycle	Lactococcus	Weighted median	11	-0.000949074	0.0010205	0.352366	-0.00294925	0.00105111	0.999051	0.997055	1.00105
cOcBh0	jXlygR	Excessive and frequent menstruation with regular cycle	Lactococcus	Inverse variance weighted	11	-0.00127452	0.00077389	0.0995789	-0.00279134	0.000242306	0.998726	0.997213	1.00024
cOcBh0	jXlygR	Excessive and frequent menstruation with regular cycle	Lactococcus	Simple mode	11	0.000455213	0.00188948	0.814485	-0.00324816	0.00415859	1.00046	0.996757	1.00417
cOcBh0	jXlygR	Excessive and frequent menstruation with regular cycle	Lactococcus	Weighted mode	11	0.000554089	0.00177726	0.761621	-0.00292934	0.00403752	1.00055	0.997075	1.00405
d153AC	jXlygR	Excessive and frequent menstruation with regular cycle	Faecalibacterium	MR Egger	11	0.00141127	0.00422751	0.746154	-0.00687465	0.00969719	1.00141	0.993149	1.00974
d153AC	jXlygR	Excessive and frequent menstruation with regular cycle	Faecalibacterium	Weighted median	11	-0.000162144	0.00193511	0.933223	-0.00395496	0.00363067	0.999838	0.996053	1.00364
d153AC	jXlygR	Excessive and frequent menstruation with regular cycle	Faecalibacterium	Inverse variance weighted	11	-0.000196324	0.00141786	0.889873	-0.00297533	0.00258268	0.999804	0.997029	1.00259
d153AC	jXlygR	Excessive and frequent menstruation with regular cycle	Faecalibacterium	Simple mode	11	-9.87823e-05	0.00278131	0.972367	-0.00555015	0.00535259	0.999901	0.994465	1.00537
d153AC	jXlygR	Excessive and frequent menstruation with regular cycle	Faecalibacterium	Weighted mode	11	-0.000221072	0.00261161	0.934211	-0.00533982	0.00489768	0.999779	0.994674	1.00491
d2G9Zj	jXlygR	Excessive and frequent menstruation with regular cycle	Eubacteriumhalliigroup	MR Egger	13	0.000932586	0.0026106	0.727679	-0.00418419	0.00604937	1.00093	0.995825	1.00607
d2G9Zj	jXlygR	Excessive and frequent menstruation with regular cycle	Eubacteriumhalliigroup	Weighted median	13	0.000858807	0.00160221	0.59195	-0.00228153	0.00399914	1.00086	0.997721	1.00401
d2G9Zj	jXlygR	Excessive and frequent menstruation with regular cycle	Eubacteriumhalliigroup	Inverse variance weighted	13	0.00038382	0.0011836	0.745725	-0.00193603	0.00270367	1.00038	0.998066	1.00271
d2G9Zj	jXlygR	Excessive and frequent menstruation with regular cycle	Eubacteriumhalliigroup	Simple mode	13	0.001148	0.00278058	0.686989	-0.00430195	0.00659794	1.00115	0.995707	1.00662
d2G9Zj	jXlygR	Excessive and frequent menstruation with regular cycle	Eubacteriumhalliigroup	Weighted mode	13	0.001258	0.00242262	0.613014	-0.00349033	0.00600633	1.00126	0.996516	1.00602
dnGgMw	jXlygR	Excessive and frequent menstruation with regular cycle	Eisenbergiella	MR Egger	12	0.0065005	0.00655314	0.344609	-0.00634366	0.0193447	1.00652	0.993676	1.01953
dnGgMw	jXlygR	Excessive and frequent menstruation with regular cycle	Eisenbergiella	Weighted median	12	-0.000184974	0.00113183	0.870181	-0.00240336	0.00203341	0.999815	0.9976	1.00204
dnGgMw	jXlygR	Excessive and frequent menstruation with regular cycle	Eisenbergiella	Inverse variance weighted	12	0.000711966	0.000842003	0.397797	-0.00093836	0.00236229	1.00071	0.999062	1.00237
dnGgMw	jXlygR	Excessive and frequent menstruation with regular cycle	Eisenbergiella	Simple mode	12	-0.000729971	0.00169326	0.67472	-0.00404876	0.00258882	0.99927	0.995959	1.00259
dnGgMw	jXlygR	Excessive and frequent menstruation with regular cycle	Eisenbergiella	Weighted mode	12	-0.000668123	0.00166409	0.695747	-0.00392975	0.0025935	0.999332	0.996078	1.0026
Dt8B1g	jXlygR	Excessive and frequent menstruation with regular cycle	Eubacteriumfissicatenagroup	MR Egger	9	0.000194883	0.00412598	0.963647	-0.00789203	0.0082818	1.00019	0.992139	1.00832
Dt8B1g	jXlygR	Excessive and frequent menstruation with regular cycle	Eubacteriumfissicatenagroup	Weighted median	9	0.000492697	0.00106212	0.642735	-0.00158907	0.00257446	1.00049	0.998412	1.00258
Dt8B1g	jXlygR	Excessive and frequent menstruation with regular cycle	Eubacteriumfissicatenagroup	Inverse variance weighted	9	0.000894412	0.000776429	0.249339	-0.000627389	0.00241621	1.00089	0.999373	1.00242
Dt8B1g	jXlygR	Excessive and frequent menstruation with regular cycle	Eubacteriumfissicatenagroup	Simple mode	9	0.000469056	0.00156135	0.771518	-0.00259119	0.0035293	1.00047	0.997412	1.00354
Dt8B1g	jXlygR	Excessive and frequent menstruation with regular cycle	Eubacteriumfissicatenagroup	Weighted mode	9	0.000448312	0.00153368	0.777487	-0.00255771	0.00345433	1.00045	0.997446	1.00346
dyRnwY	jXlygR	Excessive and frequent menstruation with regular cycle	Erysipelatoclostridium	MR Egger	16	0.00337051	0.00360372	0.365494	-0.00369278	0.0104338	1.00338	0.996314	1.01049
dyRnwY	jXlygR	Excessive and frequent menstruation with regular cycle	Erysipelatoclostridium	Weighted median	16	0.000359343	0.00126523	0.7764	-0.00212051	0.0028392	1.00036	0.997882	1.00284
dyRnwY	jXlygR	Excessive and frequent menstruation with regular cycle	Erysipelatoclostridium	Inverse variance weighted	16	0.00050256	0.000904777	0.578586	-0.0012708	0.00227592	1.0005	0.99873	1.00228
dyRnwY	jXlygR	Excessive and frequent menstruation with regular cycle	Erysipelatoclostridium	Simple mode	16	-0.000397567	0.00233117	0.866862	-0.00496667	0.00417153	0.999603	0.995046	1.00418
dyRnwY	jXlygR	Excessive and frequent menstruation with regular cycle	Erysipelatoclostridium	Weighted mode	16	-0.000483725	0.00208118	0.819347	-0.00456284	0.00359539	0.999516	0.995448	1.0036
DZPfXz	jXlygR	Excessive and frequent menstruation with regular cycle	Coprococcus3	MR Egger	9	0.00359487	0.00574158	0.551103	-0.00765862	0.0148484	1.0036	0.992371	1.01496
DZPfXz	jXlygR	Excessive and frequent menstruation with regular cycle	Coprococcus3	Weighted median	9	0.00137028	0.0019532	0.482957	-0.002458	0.00519855	1.00137	0.997545	1.00521
DZPfXz	jXlygR	Excessive and frequent menstruation with regular cycle	Coprococcus3	Inverse variance weighted	9	0.000329054	0.00150987	0.827479	-0.00263029	0.0032884	1.00033	0.997373	1.00329
DZPfXz	jXlygR	Excessive and frequent menstruation with regular cycle	Coprococcus3	Simple mode	9	0.00215977	0.00310926	0.506958	-0.00393437	0.00825392	1.00216	0.996073	1.00829
DZPfXz	jXlygR	Excessive and frequent menstruation with regular cycle	Coprococcus3	Weighted mode	9	0.0022147	0.00313884	0.500476	-0.00393743	0.00836683	1.00222	0.99607	1.0084
EJhvsC	jXlygR	Excessive and frequent menstruation with regular cycle	LachnospiraceaeUCG001	MR Egger	15	0.00372341	0.00557083	0.515586	-0.00719542	0.0146422	1.00373	0.99283	1.01475
EJhvsC	jXlygR	Excessive and frequent menstruation with regular cycle	LachnospiraceaeUCG001	Weighted median	15	0.000391401	0.00135992	0.773491	-0.00227404	0.00305684	1.00039	0.997729	1.00306
EJhvsC	jXlygR	Excessive and frequent menstruation with regular cycle	LachnospiraceaeUCG001	Inverse variance weighted	15	-0.000472958	0.000959604	0.622105	-0.00235378	0.00140786	0.999527	0.997649	1.00141
EJhvsC	jXlygR	Excessive and frequent menstruation with regular cycle	LachnospiraceaeUCG001	Simple mode	15	0.000658738	0.00233478	0.781963	-0.00391743	0.0052349	1.00066	0.99609	1.00525
EJhvsC	jXlygR	Excessive and frequent menstruation with regular cycle	LachnospiraceaeUCG001	Weighted mode	15	0.000705976	0.00239563	0.772553	-0.00398947	0.00540142	1.00071	0.996018	1.00542
EjO6Kx	jXlygR	Excessive and frequent menstruation with regular cycle	Anaerofilum	MR Egger	12	0.00328601	0.00336476	0.351802	-0.00330891	0.00988094	1.00329	0.996697	1.00993
EjO6Kx	jXlygR	Excessive and frequent menstruation with regular cycle	Anaerofilum	Weighted median	12	-0.000373376	0.00106407	0.725668	-0.00245896	0.0017122	0.999627	0.997544	1.00171
EjO6Kx	jXlygR	Excessive and frequent menstruation with regular cycle	Anaerofilum	Inverse variance weighted	12	-0.000395167	0.00075457	0.600488	-0.00187412	0.00108379	0.999605	0.998128	1.00108
EjO6Kx	jXlygR	Excessive and frequent menstruation with regular cycle	Anaerofilum	Simple mode	12	-0.000888143	0.00188899	0.647419	-0.00459057	0.00281428	0.999112	0.99542	1.00282
EjO6Kx	jXlygR	Excessive and frequent menstruation with regular cycle	Anaerofilum	Weighted mode	12	-0.000796598	0.0017849	0.664039	-0.004295	0.0027018	0.999204	0.995714	1.00271
f6g4ii	jXlygR	Excessive and frequent menstruation with regular cycle	Eubacteriumoxidoreducensgroup	MR Egger	6	0.00225629	0.00377515	0.582251	-0.00514299	0.00965558	1.00226	0.99487	1.0097
f6g4ii	jXlygR	Excessive and frequent menstruation with regular cycle	Eubacteriumoxidoreducensgroup	Weighted median	6	-0.000325309	0.00142505	0.819429	-0.0031184	0.00246778	0.999675	0.996886	1.00247
f6g4ii	jXlygR	Excessive and frequent menstruation with regular cycle	Eubacteriumoxidoreducensgroup	Inverse variance weighted	6	-0.00012716	0.0010927	0.907358	-0.00226886	0.00201454	0.999873	0.997734	1.00202
f6g4ii	jXlygR	Excessive and frequent menstruation with regular cycle	Eubacteriumoxidoreducensgroup	Simple mode	6	-0.000194873	0.00215144	0.931345	-0.0044117	0.00402195	0.999805	0.995598	1.00403
f6g4ii	jXlygR	Excessive and frequent menstruation with regular cycle	Eubacteriumoxidoreducensgroup	Weighted mode	6	0.000231346	0.00188843	0.907269	-0.00346997	0.00393266	1.00023	0.996536	1.00394
F9r4on	jXlygR	Excessive and frequent menstruation with regular cycle	Eubacteriumventriosumgroup	MR Egger	15	-0.0102205	0.00730764	0.185333	-0.0245435	0.00410249	0.989832	0.975755	1.00411
F9r4on	jXlygR	Excessive and frequent menstruation with regular cycle	Eubacteriumventriosumgroup	Weighted median	15	0.000135046	0.0017138	0.937193	-0.00322401	0.0034941	1.00014	0.996781	1.0035
F9r4on	jXlygR	Excessive and frequent menstruation with regular cycle	Eubacteriumventriosumgroup	Inverse variance weighted	15	0.00084841	0.00137393	0.536902	-0.0018445	0.00354132	1.00085	0.998157	1.00355
F9r4on	jXlygR	Excessive and frequent menstruation with regular cycle	Eubacteriumventriosumgroup	Simple mode	15	0.00161318	0.00321365	0.623485	-0.00468558	0.00791194	1.00161	0.995325	1.00794
F9r4on	jXlygR	Excessive and frequent menstruation with regular cycle	Eubacteriumventriosumgroup	Weighted mode	15	0.000739454	0.00312669	0.816472	-0.00538886	0.00686777	1.00074	0.994626	1.00689
FJm3c3	jXlygR	Excessive and frequent menstruation with regular cycle	Senegalimassilia	MR Egger	6	0.00825265	0.00505199	0.177692	-0.00164924	0.0181545	1.00829	0.998352	1.01832
FJm3c3	jXlygR	Excessive and frequent menstruation with regular cycle	Senegalimassilia	Weighted median	6	0.00200381	0.00158411	0.205891	-0.00110104	0.00510866	1.00201	0.9989	1.00512
FJm3c3	jXlygR	Excessive and frequent menstruation with regular cycle	Senegalimassilia	Inverse variance weighted	6	0.00140167	0.00150344	0.351177	-0.00154507	0.00434841	1.0014	0.998456	1.00436
FJm3c3	jXlygR	Excessive and frequent menstruation with regular cycle	Senegalimassilia	Simple mode	6	0.00348803	0.00276328	0.262523	-0.00192801	0.00890407	1.00349	0.998074	1.00894
FJm3c3	jXlygR	Excessive and frequent menstruation with regular cycle	Senegalimassilia	Weighted mode	6	0.00344111	0.00291693	0.291185	-0.00227607	0.0091583	1.00345	0.997727	1.0092
g3PikG	jXlygR	Excessive and frequent menstruation with regular cycle	RuminococcaceaeUCG014	MR Egger	16	0.00146196	0.0056681	0.800215	-0.00964752	0.0125714	1.00146	0.990399	1.01265
g3PikG	jXlygR	Excessive and frequent menstruation with regular cycle	RuminococcaceaeUCG014	Weighted median	16	-0.000554159	0.00163656	0.734901	-0.00376181	0.00265349	0.999446	0.996245	1.00266
g3PikG	jXlygR	Excessive and frequent menstruation with regular cycle	RuminococcaceaeUCG014	Inverse variance weighted	16	-0.00139682	0.00147251	0.342826	-0.00428294	0.00148931	0.998604	0.995726	1.00149
g3PikG	jXlygR	Excessive and frequent menstruation with regular cycle	RuminococcaceaeUCG014	Simple mode	16	-0.00118397	0.00264702	0.661061	-0.00637214	0.0040042	0.998817	0.993648	1.00401
g3PikG	jXlygR	Excessive and frequent menstruation with regular cycle	RuminococcaceaeUCG014	Weighted mode	16	-0.00102771	0.00240346	0.675021	-0.0057385	0.00368308	0.998973	0.994278	1.00369
G5ZIyu	jXlygR	Excessive and frequent menstruation with regular cycle	LachnospiraceaeNC2004group	MR Egger	10	-0.00486259	0.0064908	0.475215	-0.0175846	0.00785939	0.995149	0.982569	1.00789
G5ZIyu	jXlygR	Excessive and frequent menstruation with regular cycle	LachnospiraceaeNC2004group	Weighted median	10	-0.000212533	0.00148046	0.885849	-0.00311424	0.00268917	0.999787	0.996891	1.00269
G5ZIyu	jXlygR	Excessive and frequent menstruation with regular cycle	LachnospiraceaeNC2004group	Inverse variance weighted	10	0.00122794	0.00152283	0.420037	-0.0017568	0.00421268	1.00123	0.998245	1.00422
G5ZIyu	jXlygR	Excessive and frequent menstruation with regular cycle	LachnospiraceaeNC2004group	Simple mode	10	-0.000711692	0.00272076	0.799535	-0.00604439	0.004621	0.999289	0.993974	1.00463
G5ZIyu	jXlygR	Excessive and frequent menstruation with regular cycle	LachnospiraceaeNC2004group	Weighted mode	10	-0.000711692	0.00232471	0.76646	-0.00526813	0.00384475	0.999289	0.994746	1.00385
h9MLC0	jXlygR	Excessive and frequent menstruation with regular cycle	Escherichia.Shigella	MR Egger	15	0.0024658	0.00295629	0.419295	-0.00332852	0.00826012	1.00247	0.996677	1.00829
h9MLC0	jXlygR	Excessive and frequent menstruation with regular cycle	Escherichia.Shigella	Weighted median	15	0.00342471	0.00140449	0.0147527	0.000671899	0.00617751	1.00343	1.00067	1.0062
h9MLC0	jXlygR	Excessive and frequent menstruation with regular cycle	Escherichia.Shigella	Inverse variance weighted	15	0.00369323	0.00102648	0.000320717	0.00168133	0.00570512	1.0037	1.00168	1.00572
h9MLC0	jXlygR	Excessive and frequent menstruation with regular cycle	Escherichia.Shigella	Simple mode	15	0.00551047	0.00268512	0.0593366	0.000247629	0.0107733	1.00553	1.00025	1.01083
h9MLC0	jXlygR	Excessive and frequent menstruation with regular cycle	Escherichia.Shigella	Weighted mode	15	0.00488912	0.00251627	0.0724029	-4.2779e-05	0.00982102	1.0049	0.999957	1.00987
HBLqmL	jXlygR	Excessive and frequent menstruation with regular cycle	Romboutsia	MR Egger	12	0.00373134	0.00719382	0.615262	-0.0103685	0.0178312	1.00374	0.989685	1.01799
HBLqmL	jXlygR	Excessive and frequent menstruation with regular cycle	Romboutsia	Weighted median	12	0.000510833	0.00203479	0.801776	-0.00347736	0.00449903	1.00051	0.996529	1.00451
HBLqmL	jXlygR	Excessive and frequent menstruation with regular cycle	Romboutsia	Inverse variance weighted	12	4.3017e-05	0.00180454	0.980982	-0.00349388	0.00357991	1.00004	0.996512	1.00359
HBLqmL	jXlygR	Excessive and frequent menstruation with regular cycle	Romboutsia	Simple mode	12	0.00220629	0.00372913	0.566055	-0.00510281	0.00951539	1.00221	0.99491	1.00956
HBLqmL	jXlygR	Excessive and frequent menstruation with regular cycle	Romboutsia	Weighted mode	12	0.00123179	0.00331965	0.71764	-0.00527472	0.0077383	1.00123	0.994739	1.00777
HE4pEI	jXlygR	Excessive and frequent menstruation with regular cycle	Haemophilus	MR Egger	10	-0.000252523	0.00632447	0.969129	-0.0126485	0.0121434	0.999748	0.987431	1.01222
HE4pEI	jXlygR	Excessive and frequent menstruation with regular cycle	Haemophilus	Weighted median	10	-0.00416287	0.00155719	0.00751031	-0.00721496	-0.00111078	0.995846	0.992811	0.99889
HE4pEI	jXlygR	Excessive and frequent menstruation with regular cycle	Haemophilus	Inverse variance weighted	10	-0.00365409	0.00127146	0.00405389	-0.00614615	-0.00116203	0.996353	0.993873	0.998839
HE4pEI	jXlygR	Excessive and frequent menstruation with regular cycle	Haemophilus	Simple mode	10	-0.0053428	0.00270411	0.0795948	-0.0106428	-4.27475e-05	0.994671	0.989414	0.999957
HE4pEI	jXlygR	Excessive and frequent menstruation with regular cycle	Haemophilus	Weighted mode	10	-0.00499425	0.00267527	0.094777	-0.0102378	0.000249266	0.995018	0.989814	1.00025
HIrEoH	jXlygR	Excessive and frequent menstruation with regular cycle	Intestinimonas	MR Egger	16	-0.00146921	0.00327635	0.660707	-0.00789085	0.00495244	0.998532	0.99214	1.00496
HIrEoH	jXlygR	Excessive and frequent menstruation with regular cycle	Intestinimonas	Weighted median	16	0.000600897	0.00125959	0.633321	-0.0018679	0.00306969	1.0006	0.998134	1.00307
HIrEoH	jXlygR	Excessive and frequent menstruation with regular cycle	Intestinimonas	Inverse variance weighted	16	0.000751134	0.000989906	0.447976	-0.00118908	0.00269135	1.00075	0.998812	1.00269
HIrEoH	jXlygR	Excessive and frequent menstruation with regular cycle	Intestinimonas	Simple mode	16	0.000750931	0.00225041	0.743235	-0.00365987	0.00516174	1.00075	0.996347	1.00518
HIrEoH	jXlygR	Excessive and frequent menstruation with regular cycle	Intestinimonas	Weighted mode	16	0.000599785	0.00211843	0.780949	-0.00355233	0.0047519	1.0006	0.996454	1.00476
Hkz4kk	jXlygR	Excessive and frequent menstruation with regular cycle	Adlercreutzia	MR Egger	12	0.00452684	0.00480252	0.368101	-0.0048861	0.0139398	1.00454	0.995126	1.01404
Hkz4kk	jXlygR	Excessive and frequent menstruation with regular cycle	Adlercreutzia	Weighted median	12	0.000580446	0.00131692	0.659387	-0.00200072	0.00316161	1.00058	0.998001	1.00317
Hkz4kk	jXlygR	Excessive and frequent menstruation with regular cycle	Adlercreutzia	Inverse variance weighted	12	0.000119065	0.000991276	0.904394	-0.00182384	0.00206197	1.00012	0.998178	1.00206
Hkz4kk	jXlygR	Excessive and frequent menstruation with regular cycle	Adlercreutzia	Simple mode	12	0.00134794	0.00227815	0.566025	-0.00311723	0.0058131	1.00135	0.996888	1.00583
Hkz4kk	jXlygR	Excessive and frequent menstruation with regular cycle	Adlercreutzia	Weighted mode	12	0.00126739	0.00227974	0.589384	-0.00320091	0.00573569	1.00127	0.996804	1.00575
HpJ8Db	jXlygR	Excessive and frequent menstruation with regular cycle	Flavonifractor	MR Egger	8	0.00118407	0.00563305	0.840467	-0.0098567	0.0122248	1.00118	0.990192	1.0123
HpJ8Db	jXlygR	Excessive and frequent menstruation with regular cycle	Flavonifractor	Weighted median	8	-0.000772334	0.00176351	0.661421	-0.00422882	0.00268415	0.999228	0.99578	1.00269
HpJ8Db	jXlygR	Excessive and frequent menstruation with regular cycle	Flavonifractor	Inverse variance weighted	8	-0.00192136	0.00137575	0.162535	-0.00461782	0.000775102	0.99808	0.995393	1.00078
HpJ8Db	jXlygR	Excessive and frequent menstruation with regular cycle	Flavonifractor	Simple mode	8	0.000804921	0.00315967	0.80624	-0.00538804	0.00699788	1.00081	0.994626	1.00702
HpJ8Db	jXlygR	Excessive and frequent menstruation with regular cycle	Flavonifractor	Weighted mode	8	0.000707432	0.00270164	0.800973	-0.00458777	0.00600264	1.00071	0.995423	1.00602
hsQB7O	jXlygR	Excessive and frequent menstruation with regular cycle	RikenellaceaeRC9gutgroup	MR Egger	12	6.56758e-05	0.00404536	0.987366	-0.00786322	0.00799457	1.00007	0.992168	1.00803
hsQB7O	jXlygR	Excessive and frequent menstruation with regular cycle	RikenellaceaeRC9gutgroup	Weighted median	12	0.000760107	0.000862463	0.378144	-0.00093032	0.00245054	1.00076	0.99907	1.00245
hsQB7O	jXlygR	Excessive and frequent menstruation with regular cycle	RikenellaceaeRC9gutgroup	Inverse variance weighted	12	0.000724916	0.000635188	0.253761	-0.000520053	0.00196989	1.00073	0.99948	1.00197
hsQB7O	jXlygR	Excessive and frequent menstruation with regular cycle	RikenellaceaeRC9gutgroup	Simple mode	12	0.00114424	0.00153201	0.470794	-0.0018585	0.00414698	1.00114	0.998143	1.00416
hsQB7O	jXlygR	Excessive and frequent menstruation with regular cycle	RikenellaceaeRC9gutgroup	Weighted mode	12	0.00119669	0.00150419	0.443111	-0.00175152	0.0041449	1.0012	0.99825	1.00415
hWMMj3	jXlygR	Excessive and frequent menstruation with regular cycle	Butyrivibrio	MR Egger	16	0.00552677	0.00240161	0.0372597	0.000819619	0.0102339	1.00554	1.00082	1.01029
hWMMj3	jXlygR	Excessive and frequent menstruation with regular cycle	Butyrivibrio	Weighted median	16	-0.000476291	0.00073316	0.515924	-0.00191328	0.000960702	0.999524	0.998089	1.00096
hWMMj3	jXlygR	Excessive and frequent menstruation with regular cycle	Butyrivibrio	Inverse variance weighted	16	2.09486e-05	0.000566318	0.970492	-0.00108904	0.00113093	1.00002	0.998912	1.00113
hWMMj3	jXlygR	Excessive and frequent menstruation with regular cycle	Butyrivibrio	Simple mode	16	-0.000826485	0.00149801	0.589264	-0.00376258	0.00210961	0.999174	0.996244	1.00211
hWMMj3	jXlygR	Excessive and frequent menstruation with regular cycle	Butyrivibrio	Weighted mode	16	-0.000765536	0.001511	0.619772	-0.0037271	0.00219603	0.999235	0.99628	1.0022
hXaGoF	jXlygR	Excessive and frequent menstruation with regular cycle	Hungatella	MR Egger	5	-0.00142416	0.0114043	0.908517	-0.0237765	0.0209282	0.998577	0.976504	1.02115
hXaGoF	jXlygR	Excessive and frequent menstruation with regular cycle	Hungatella	Weighted median	5	0.00108426	0.00162558	0.504773	-0.00210188	0.0042704	1.00108	0.9979	1.00428
hXaGoF	jXlygR	Excessive and frequent menstruation with regular cycle	Hungatella	Inverse variance weighted	5	0.000353358	0.00156808	0.821712	-0.00272009	0.0034268	1.00035	0.997284	1.00343
hXaGoF	jXlygR	Excessive and frequent menstruation with regular cycle	Hungatella	Simple mode	5	0.00207822	0.00211087	0.380593	-0.00205909	0.00621553	1.00208	0.997943	1.00623
hXaGoF	jXlygR	Excessive and frequent menstruation with regular cycle	Hungatella	Weighted mode	5	0.00199379	0.00218569	0.413269	-0.00229017	0.00627775	1.002	0.997712	1.0063
idgkvl	jXlygR	Excessive and frequent menstruation with regular cycle	Fusicatenibacter	MR Egger	17	0.00379406	0.00564571	0.511786	-0.00727153	0.0148597	1.0038	0.992755	1.01497
idgkvl	jXlygR	Excessive and frequent menstruation with regular cycle	Fusicatenibacter	Weighted median	17	0.0012487	0.00163536	0.445126	-0.0019566	0.004454	1.00125	0.998045	1.00446
idgkvl	jXlygR	Excessive and frequent menstruation with regular cycle	Fusicatenibacter	Inverse variance weighted	17	0.000381474	0.00119242	0.749032	-0.00195567	0.00271861	1.00038	0.998046	1.00272
idgkvl	jXlygR	Excessive and frequent menstruation with regular cycle	Fusicatenibacter	Simple mode	17	0.00192946	0.00276023	0.494575	-0.00348059	0.00733951	1.00193	0.996525	1.00737
idgkvl	jXlygR	Excessive and frequent menstruation with regular cycle	Fusicatenibacter	Weighted mode	17	0.00198702	0.00277843	0.484816	-0.0034587	0.00743274	1.00199	0.996547	1.00746
INqKvR	jXlygR	Excessive and frequent menstruation with regular cycle	Howardella	MR Egger	11	0.00337226	0.00325291	0.32693	-0.00300345	0.00974798	1.00338	0.997001	1.0098
INqKvR	jXlygR	Excessive and frequent menstruation with regular cycle	Howardella	Weighted median	11	-0.000938205	0.000942022	0.319275	-0.00278457	0.000908158	0.999062	0.997219	1.00091
INqKvR	jXlygR	Excessive and frequent menstruation with regular cycle	Howardella	Inverse variance weighted	11	-0.00134058	0.000691113	0.0524106	-0.00269517	1.39979e-05	0.99866	0.997308	1.00001
INqKvR	jXlygR	Excessive and frequent menstruation with regular cycle	Howardella	Simple mode	11	-0.000660702	0.00154532	0.678039	-0.00368953	0.00236812	0.99934	0.996317	1.00237
INqKvR	jXlygR	Excessive and frequent menstruation with regular cycle	Howardella	Weighted mode	11	-0.000482113	0.00150252	0.754914	-0.00342704	0.00246282	0.999518	0.996579	1.00247
irDbNj	jXlygR	Excessive and frequent menstruation with regular cycle	RuminococcaceaeUCG003	MR Egger	13	0.00161449	0.00648867	0.808087	-0.0111033	0.0143323	1.00162	0.988958	1.01444
irDbNj	jXlygR	Excessive and frequent menstruation with regular cycle	RuminococcaceaeUCG003	Weighted median	13	-0.00121411	0.00179288	0.498289	-0.00472817	0.00229994	0.998787	0.995283	1.0023
irDbNj	jXlygR	Excessive and frequent menstruation with regular cycle	RuminococcaceaeUCG003	Inverse variance weighted	13	0.000767933	0.00133136	0.564071	-0.00184152	0.00337739	1.00077	0.99816	1.00338
irDbNj	jXlygR	Excessive and frequent menstruation with regular cycle	RuminococcaceaeUCG003	Simple mode	13	-0.0029171	0.00367968	0.443309	-0.0101293	0.00429506	0.997087	0.989922	1.0043
irDbNj	jXlygR	Excessive and frequent menstruation with regular cycle	RuminococcaceaeUCG003	Weighted mode	13	-0.0029171	0.00332062	0.396932	-0.00942551	0.00359131	0.997087	0.990619	1.0036
IwRiaB	jXlygR	Excessive and frequent menstruation with regular cycle	RuminococcaceaeUCG002	MR Egger	23	-0.000302805	0.00286822	0.916924	-0.00592452	0.00531891	0.999697	0.994093	1.00533
IwRiaB	jXlygR	Excessive and frequent menstruation with regular cycle	RuminococcaceaeUCG002	Weighted median	23	-0.000358697	0.00140759	0.798854	-0.00311758	0.00240019	0.999641	0.996887	1.0024
IwRiaB	jXlygR	Excessive and frequent menstruation with regular cycle	RuminococcaceaeUCG002	Inverse variance weighted	23	-0.000206774	0.000981027	0.833065	-0.00212959	0.00171604	0.999793	0.997873	1.00172
IwRiaB	jXlygR	Excessive and frequent menstruation with regular cycle	RuminococcaceaeUCG002	Simple mode	23	0.000163101	0.00259506	0.950453	-0.00492321	0.00524941	1.00016	0.995089	1.00526
IwRiaB	jXlygR	Excessive and frequent menstruation with regular cycle	RuminococcaceaeUCG002	Weighted mode	23	0.000521498	0.00235146	0.826533	-0.00408735	0.00513035	1.00052	0.995921	1.00514
JkVZcC	jXlygR	Excessive and frequent menstruation with regular cycle	Butyricicoccus	MR Egger	7	0.00999128	0.0109614	0.403837	-0.011493	0.0314756	1.01004	0.988573	1.03198
JkVZcC	jXlygR	Excessive and frequent menstruation with regular cycle	Butyricicoccus	Weighted median	7	0.00298167	0.00248771	0.230698	-0.00189423	0.00785757	1.00299	0.998108	1.00789
JkVZcC	jXlygR	Excessive and frequent menstruation with regular cycle	Butyricicoccus	Inverse variance weighted	7	0.00259874	0.00186757	0.16407	-0.00106169	0.00625917	1.0026	0.998939	1.00628
JkVZcC	jXlygR	Excessive and frequent menstruation with regular cycle	Butyricicoccus	Simple mode	7	0.00395561	0.00327538	0.272611	-0.00246414	0.0103753	1.00396	0.997539	1.01043
JkVZcC	jXlygR	Excessive and frequent menstruation with regular cycle	Butyricicoccus	Weighted mode	7	0.00395561	0.00357169	0.310495	-0.00304491	0.0109561	1.00396	0.99696	1.01102
JLGlla	jXlygR	Excessive and frequent menstruation with regular cycle	Eubacteriumxylanophilumgroup	MR Egger	11	-0.00474371	0.00409972	0.277026	-0.0127792	0.00329175	0.995268	0.987302	1.0033
JLGlla	jXlygR	Excessive and frequent menstruation with regular cycle	Eubacteriumxylanophilumgroup	Weighted median	11	-0.00145067	0.0016282	0.372948	-0.00464193	0.0017406	0.99855	0.995369	1.00174
JLGlla	jXlygR	Excessive and frequent menstruation with regular cycle	Eubacteriumxylanophilumgroup	Inverse variance weighted	11	-0.00106179	0.00126272	0.400415	-0.00353672	0.00141314	0.998939	0.99647	1.00141
JLGlla	jXlygR	Excessive and frequent menstruation with regular cycle	Eubacteriumxylanophilumgroup	Simple mode	11	0.00163083	0.00275138	0.566521	-0.00376187	0.00702353	1.00163	0.996245	1.00705
JLGlla	jXlygR	Excessive and frequent menstruation with regular cycle	Eubacteriumxylanophilumgroup	Weighted mode	11	0.00152644	0.00273187	0.588624	-0.00382804	0.00688091	1.00153	0.996179	1.0069
K0OMje	jXlygR	Excessive and frequent menstruation with regular cycle	Parasutterella	MR Egger	16	-0.00458555	0.00579858	0.442248	-0.0159508	0.00677966	0.995425	0.984176	1.0068
K0OMje	jXlygR	Excessive and frequent menstruation with regular cycle	Parasutterella	Weighted median	16	0.000114967	0.00133978	0.931617	-0.002511	0.00274094	1.00011	0.997492	1.00274
K0OMje	jXlygR	Excessive and frequent menstruation with regular cycle	Parasutterella	Inverse variance weighted	16	0.00018585	0.0011688	0.873661	-0.002105	0.0024767	1.00019	0.997897	1.00248
K0OMje	jXlygR	Excessive and frequent menstruation with regular cycle	Parasutterella	Simple mode	16	-0.000205138	0.00260006	0.938157	-0.00530126	0.00489098	0.999795	0.994713	1.0049
K0OMje	jXlygR	Excessive and frequent menstruation with regular cycle	Parasutterella	Weighted mode	16	-0.000262197	0.00258494	0.92055	-0.00532868	0.00480428	0.999738	0.994685	1.00482
kAY9qQ	jXlygR	Excessive and frequent menstruation with regular cycle	Dialister	MR Egger	12	-1.41556e-05	0.00490465	0.997754	-0.00962727	0.00959896	0.999986	0.990419	1.00965
kAY9qQ	jXlygR	Excessive and frequent menstruation with regular cycle	Dialister	Weighted median	12	0.000801697	0.00154574	0.604004	-0.00222795	0.00383134	1.0008	0.997775	1.00384
kAY9qQ	jXlygR	Excessive and frequent menstruation with regular cycle	Dialister	Inverse variance weighted	12	0.00124152	0.00117906	0.292351	-0.00106943	0.00355247	1.00124	0.998931	1.00356
kAY9qQ	jXlygR	Excessive and frequent menstruation with regular cycle	Dialister	Simple mode	12	0.000614358	0.00231674	0.795773	-0.00392645	0.00515516	1.00061	0.996081	1.00517
kAY9qQ	jXlygR	Excessive and frequent menstruation with regular cycle	Dialister	Weighted mode	12	0.000614358	0.00237115	0.800345	-0.00403309	0.0052618	1.00061	0.995975	1.00528
KKSo82	jXlygR	Excessive and frequent menstruation with regular cycle	Bacteroides	MR Egger	12	0.0104062	0.00747194	0.193895	-0.00423876	0.0250512	1.01046	0.99577	1.02537
KKSo82	jXlygR	Excessive and frequent menstruation with regular cycle	Bacteroides	Weighted median	12	-0.00117372	0.00198032	0.553387	-0.00505514	0.0027077	0.998827	0.994958	1.00271
KKSo82	jXlygR	Excessive and frequent menstruation with regular cycle	Bacteroides	Inverse variance weighted	12	-0.00120873	0.00148113	0.414451	-0.00411174	0.00169428	0.998792	0.995897	1.0017
KKSo82	jXlygR	Excessive and frequent menstruation with regular cycle	Bacteroides	Simple mode	12	-0.00125079	0.00368275	0.740528	-0.00846899	0.00596741	0.99875	0.991567	1.00599
KKSo82	jXlygR	Excessive and frequent menstruation with regular cycle	Bacteroides	Weighted mode	12	-0.000605809	0.00365231	0.871268	-0.00776434	0.00655272	0.999394	0.992266	1.00657
KoyzS6	jXlygR	Excessive and frequent menstruation with regular cycle	Ruminiclostridium9	MR Egger	14	-0.00459502	0.0063165	0.480895	-0.0169754	0.00778531	0.995416	0.983168	1.00782
KoyzS6	jXlygR	Excessive and frequent menstruation with regular cycle	Ruminiclostridium9	Weighted median	14	-0.000910631	0.00171866	0.596216	-0.0042792	0.00245794	0.99909	0.99573	1.00246
KoyzS6	jXlygR	Excessive and frequent menstruation with regular cycle	Ruminiclostridium9	Inverse variance weighted	14	-0.00149319	0.00129323	0.248243	-0.00402791	0.00104153	0.998508	0.99598	1.00104
KoyzS6	jXlygR	Excessive and frequent menstruation with regular cycle	Ruminiclostridium9	Simple mode	14	0.00099663	0.00340568	0.774418	-0.0056785	0.00767176	1.001	0.994338	1.0077
KoyzS6	jXlygR	Excessive and frequent menstruation with regular cycle	Ruminiclostridium9	Weighted mode	14	0.000390109	0.00341746	0.910862	-0.00630812	0.00708833	1.00039	0.993712	1.00711
KQu9vL	jXlygR	Excessive and frequent menstruation with regular cycle	LachnospiraceaeUCG010	MR Egger	11	0.00268269	0.00527433	0.623245	-0.00765501	0.0130204	1.00269	0.992374	1.01311
KQu9vL	jXlygR	Excessive and frequent menstruation with regular cycle	LachnospiraceaeUCG010	Weighted median	11	0.00060924	0.00175291	0.728171	-0.00282646	0.00404493	1.00061	0.997178	1.00405
KQu9vL	jXlygR	Excessive and frequent menstruation with regular cycle	LachnospiraceaeUCG010	Inverse variance weighted	11	0.00111708	0.00128215	0.383615	-0.00139594	0.0036301	1.00112	0.998605	1.00364
KQu9vL	jXlygR	Excessive and frequent menstruation with regular cycle	LachnospiraceaeUCG010	Simple mode	11	-0.000229091	0.00272666	0.9347	-0.00557334	0.00511516	0.999771	0.994442	1.00513
KQu9vL	jXlygR	Excessive and frequent menstruation with regular cycle	LachnospiraceaeUCG010	Weighted mode	11	-0.000229091	0.00272835	0.93474	-0.00557666	0.00511848	0.999771	0.994439	1.00513
kz3kSq	jXlygR	Excessive and frequent menstruation with regular cycle	Oxalobacter	MR Egger	12	-0.0031389	0.00303427	0.32528	-0.00908608	0.00280828	0.996866	0.990955	1.00281
kz3kSq	jXlygR	Excessive and frequent menstruation with regular cycle	Oxalobacter	Weighted median	12	-0.000927878	0.00097502	0.341274	-0.00283892	0.000983161	0.999073	0.997165	1.00098
kz3kSq	jXlygR	Excessive and frequent menstruation with regular cycle	Oxalobacter	Inverse variance weighted	12	-0.000591325	0.000705348	0.401837	-0.00197381	0.000791157	0.999409	0.998028	1.00079
kz3kSq	jXlygR	Excessive and frequent menstruation with regular cycle	Oxalobacter	Simple mode	12	-0.00149768	0.00155414	0.355918	-0.00454378	0.00154843	0.998503	0.995467	1.00155
kz3kSq	jXlygR	Excessive and frequent menstruation with regular cycle	Oxalobacter	Weighted mode	12	-0.00151757	0.00171657	0.395568	-0.00488204	0.0018469	0.998484	0.99513	1.00185
lxOtkg	jXlygR	Excessive and frequent menstruation with regular cycle	FamilyXIIIAD3011group	MR Egger	15	-0.00501363	0.00553726	0.381709	-0.0158667	0.00583939	0.994999	0.984259	1.00586
lxOtkg	jXlygR	Excessive and frequent menstruation with regular cycle	FamilyXIIIAD3011group	Weighted median	15	-0.000509783	0.00160352	0.750549	-0.00365268	0.00263311	0.99949	0.996354	1.00264
lxOtkg	jXlygR	Excessive and frequent menstruation with regular cycle	FamilyXIIIAD3011group	Inverse variance weighted	15	0.000368886	0.00113419	0.744998	-0.00185412	0.00259189	1.00037	0.998148	1.0026
lxOtkg	jXlygR	Excessive and frequent menstruation with regular cycle	FamilyXIIIAD3011group	Simple mode	15	-0.000727484	0.00255018	0.779616	-0.00572584	0.00427087	0.999273	0.994291	1.00428
lxOtkg	jXlygR	Excessive and frequent menstruation with regular cycle	FamilyXIIIAD3011group	Weighted mode	15	-0.000674938	0.00241954	0.78436	-0.00541724	0.00406737	0.999325	0.994597	1.00408
mgxtye	jXlygR	Excessive and frequent menstruation with regular cycle	Ruminococcus2	MR Egger	13	0.0105068	0.00647018	0.132685	-0.00217476	0.0231883	1.01056	0.997828	1.02346
mgxtye	jXlygR	Excessive and frequent menstruation with regular cycle	Ruminococcus2	Weighted median	13	0.000742303	0.00176603	0.67425	-0.00271912	0.00420373	1.00074	0.997285	1.00421
mgxtye	jXlygR	Excessive and frequent menstruation with regular cycle	Ruminococcus2	Inverse variance weighted	13	0.000729712	0.00130087	0.574838	-0.00182	0.00327942	1.00073	0.998182	1.00328
mgxtye	jXlygR	Excessive and frequent menstruation with regular cycle	Ruminococcus2	Simple mode	13	-0.000437067	0.00289259	0.882408	-0.00610654	0.00523241	0.999563	0.993912	1.00525
mgxtye	jXlygR	Excessive and frequent menstruation with regular cycle	Ruminococcus2	Weighted mode	13	-0.000484034	0.00308726	0.878022	-0.00653506	0.005567	0.999516	0.993486	1.00558
Mrl6Ov	jXlygR	Excessive and frequent menstruation with regular cycle	LachnospiraceaeNK4A136group	MR Egger	14	0.0057159	0.00710593	0.436822	-0.00821172	0.0196435	1.00573	0.991822	1.01984
Mrl6Ov	jXlygR	Excessive and frequent menstruation with regular cycle	LachnospiraceaeNK4A136group	Weighted median	14	7.21737e-05	0.00179236	0.96788	-0.00344084	0.00358519	1.00007	0.996565	1.00359
Mrl6Ov	jXlygR	Excessive and frequent menstruation with regular cycle	LachnospiraceaeNK4A136group	Inverse variance weighted	14	-0.000232803	0.00158594	0.883296	-0.00334124	0.00287564	0.999767	0.996664	1.00288
Mrl6Ov	jXlygR	Excessive and frequent menstruation with regular cycle	LachnospiraceaeNK4A136group	Simple mode	14	-0.00143975	0.00295492	0.634202	-0.00723139	0.00435189	0.998561	0.992795	1.00436
Mrl6Ov	jXlygR	Excessive and frequent menstruation with regular cycle	LachnospiraceaeNK4A136group	Weighted mode	14	-0.00151813	0.00279146	0.59575	-0.0069894	0.00395313	0.998483	0.993035	1.00396
n92SYO	jXlygR	Excessive and frequent menstruation with regular cycle	Ruminococcusgauvreauiigroup	MR Egger	13	-0.011106	0.00530094	0.0601076	-0.0214959	-0.000716174	0.988955	0.978734	0.999284
n92SYO	jXlygR	Excessive and frequent menstruation with regular cycle	Ruminococcusgauvreauiigroup	Weighted median	13	-0.00139914	0.00179	0.434423	-0.00490753	0.00210925	0.998602	0.995104	1.00211
n92SYO	jXlygR	Excessive and frequent menstruation with regular cycle	Ruminococcusgauvreauiigroup	Inverse variance weighted	13	-0.000247725	0.00134773	0.854163	-0.00288928	0.00239383	0.999752	0.997115	1.0024
n92SYO	jXlygR	Excessive and frequent menstruation with regular cycle	Ruminococcusgauvreauiigroup	Simple mode	13	0.00279027	0.00328303	0.412013	-0.00364447	0.00922501	1.00279	0.996362	1.00927
n92SYO	jXlygR	Excessive and frequent menstruation with regular cycle	Ruminococcusgauvreauiigroup	Weighted mode	13	0.00285129	0.00336859	0.413872	-0.00375114	0.00945372	1.00286	0.996256	1.0095
NBdr9o	jXlygR	Excessive and frequent menstruation with regular cycle	Eubacteriumruminantiumgroup	MR Egger	18	0.000281757	0.00285436	0.922594	-0.00531279	0.0058763	1.00028	0.994701	1.00589
NBdr9o	jXlygR	Excessive and frequent menstruation with regular cycle	Eubacteriumruminantiumgroup	Weighted median	18	0.00118285	0.0010528	0.261212	-0.000880632	0.00324633	1.00118	0.99912	1.00325
NBdr9o	jXlygR	Excessive and frequent menstruation with regular cycle	Eubacteriumruminantiumgroup	Inverse variance weighted	18	0.00116321	0.000763398	0.127576	-0.000333047	0.00265947	1.00116	0.999667	1.00266
NBdr9o	jXlygR	Excessive and frequent menstruation with regular cycle	Eubacteriumruminantiumgroup	Simple mode	18	0.00162189	0.00192827	0.411961	-0.00215752	0.00540129	1.00162	0.997845	1.00542
NBdr9o	jXlygR	Excessive and frequent menstruation with regular cycle	Eubacteriumruminantiumgroup	Weighted mode	18	0.00158792	0.00196327	0.429799	-0.0022601	0.00543594	1.00159	0.997742	1.00545
nf8YKp	jXlygR	Excessive and frequent menstruation with regular cycle	Holdemanella	MR Egger	12	0.0167593	0.0104258	0.13903	-0.00367536	0.0371939	1.0169	0.996331	1.03789
nf8YKp	jXlygR	Excessive and frequent menstruation with regular cycle	Holdemanella	Weighted median	12	-0.000206829	0.00121362	0.864677	-0.00258552	0.00217186	0.999793	0.997418	1.00217
nf8YKp	jXlygR	Excessive and frequent menstruation with regular cycle	Holdemanella	Inverse variance weighted	12	-0.000330932	0.000933914	0.723077	-0.0021614	0.00149954	0.999669	0.997841	1.0015
nf8YKp	jXlygR	Excessive and frequent menstruation with regular cycle	Holdemanella	Simple mode	12	0.00021524	0.00187546	0.910698	-0.00346067	0.00389115	1.00022	0.996545	1.0039
nf8YKp	jXlygR	Excessive and frequent menstruation with regular cycle	Holdemanella	Weighted mode	12	0.000150116	0.00190592	0.938636	-0.00358549	0.00388572	1.00015	0.996421	1.00389
ngYIBt	jXlygR	Excessive and frequent menstruation with regular cycle	Slackia	MR Egger	9	0.00862299	0.00490696	0.122284	-0.000994654	0.0182406	1.00866	0.999006	1.01841
ngYIBt	jXlygR	Excessive and frequent menstruation with regular cycle	Slackia	Weighted median	9	0.00088704	0.00139404	0.524576	-0.00184528	0.00361936	1.00089	0.998156	1.00363
ngYIBt	jXlygR	Excessive and frequent menstruation with regular cycle	Slackia	Inverse variance weighted	9	0.0015465	0.0012433	0.213547	-0.000890361	0.00398337	1.00155	0.99911	1.00399
ngYIBt	jXlygR	Excessive and frequent menstruation with regular cycle	Slackia	Simple mode	9	0.000490979	0.00194249	0.806829	-0.0033163	0.00429826	1.00049	0.996689	1.00431
ngYIBt	jXlygR	Excessive and frequent menstruation with regular cycle	Slackia	Weighted mode	9	0.000490979	0.00184757	0.797157	-0.00313026	0.00411222	1.00049	0.996875	1.00412
Nji8a6	jXlygR	Excessive and frequent menstruation with regular cycle	Bifidobacterium	MR Egger	14	0.00214254	0.00538733	0.697835	-0.00841662	0.0127017	1.00214	0.991619	1.01278
Nji8a6	jXlygR	Excessive and frequent menstruation with regular cycle	Bifidobacterium	Weighted median	14	0.000471355	0.00172967	0.785228	-0.00291879	0.0038615	1.00047	0.997085	1.00387
Nji8a6	jXlygR	Excessive and frequent menstruation with regular cycle	Bifidobacterium	Inverse variance weighted	14	0.000740748	0.00138031	0.591509	-0.00196467	0.00344616	1.00074	0.998037	1.00345
Nji8a6	jXlygR	Excessive and frequent menstruation with regular cycle	Bifidobacterium	Simple mode	14	0.0051266	0.00318883	0.131911	-0.0011235	0.0113767	1.00514	0.998877	1.01144
Nji8a6	jXlygR	Excessive and frequent menstruation with regular cycle	Bifidobacterium	Weighted mode	14	0.00107881	0.00228957	0.645317	-0.00340874	0.00556637	1.00108	0.996597	1.00558
o3WKvY	jXlygR	Excessive and frequent menstruation with regular cycle	Ruminiclostridium6	MR Egger	16	-0.00360583	0.00263229	0.192307	-0.00876513	0.00155347	0.996401	0.991273	1.00155
o3WKvY	jXlygR	Excessive and frequent menstruation with regular cycle	Ruminiclostridium6	Weighted median	16	-0.000926032	0.00139765	0.507609	-0.00366542	0.00181335	0.999074	0.996341	1.00181
o3WKvY	jXlygR	Excessive and frequent menstruation with regular cycle	Ruminiclostridium6	Inverse variance weighted	16	-0.00114041	0.00100782	0.25782	-0.00311574	0.00083492	0.99886	0.996889	1.00084
o3WKvY	jXlygR	Excessive and frequent menstruation with regular cycle	Ruminiclostridium6	Simple mode	16	0.00142799	0.00249747	0.575942	-0.00346705	0.00632303	1.00143	0.996539	1.00634
o3WKvY	jXlygR	Excessive and frequent menstruation with regular cycle	Ruminiclostridium6	Weighted mode	16	0.000432805	0.00222469	0.848358	-0.00392758	0.00479319	1.00043	0.99608	1.0048
o8Amn3	jXlygR	Excessive and frequent menstruation with regular cycle	RuminococcaceaeUCG005	MR Egger	16	-0.00415978	0.00431037	0.350889	-0.0126081	0.00428855	0.995849	0.987471	1.0043
o8Amn3	jXlygR	Excessive and frequent menstruation with regular cycle	RuminococcaceaeUCG005	Weighted median	16	0.00061352	0.00163453	0.7074	-0.00259015	0.00381719	1.00061	0.997413	1.00382
o8Amn3	jXlygR	Excessive and frequent menstruation with regular cycle	RuminococcaceaeUCG005	Inverse variance weighted	16	0.000718673	0.00146317	0.623302	-0.00214914	0.00358649	1.00072	0.997853	1.00359
o8Amn3	jXlygR	Excessive and frequent menstruation with regular cycle	RuminococcaceaeUCG005	Simple mode	16	0.00093706	0.00290886	0.751793	-0.0047643	0.00663842	1.00094	0.995247	1.00666
o8Amn3	jXlygR	Excessive and frequent menstruation with regular cycle	RuminococcaceaeUCG005	Weighted mode	16	0.00108613	0.00220342	0.6292	-0.00323257	0.00540483	1.00109	0.996773	1.00542
oA9hIl	jXlygR	Excessive and frequent menstruation with regular cycle	Collinsella	MR Egger	11	-0.00994494	0.00583171	0.122325	-0.0213751	0.00148521	0.990104	0.978852	1.00149
oA9hIl	jXlygR	Excessive and frequent menstruation with regular cycle	Collinsella	Weighted median	11	-0.000715681	0.00195527	0.714345	-0.00454801	0.00311665	0.999285	0.995462	1.00312
oA9hIl	jXlygR	Excessive and frequent menstruation with regular cycle	Collinsella	Inverse variance weighted	11	-0.00192687	0.00157373	0.220803	-0.00501139	0.00115764	0.998075	0.995001	1.00116
oA9hIl	jXlygR	Excessive and frequent menstruation with regular cycle	Collinsella	Simple mode	11	-1.31551e-05	0.00320771	0.996808	-0.00630028	0.00627397	0.999987	0.99372	1.00629
oA9hIl	jXlygR	Excessive and frequent menstruation with regular cycle	Collinsella	Weighted mode	11	0.000116534	0.0032188	0.971832	-0.00619232	0.00642539	1.00012	0.993827	1.00645
oDwuNm	jXlygR	Excessive and frequent menstruation with regular cycle	LachnospiraceaeUCG004	MR Egger	13	0.00093401	0.00458941	0.842449	-0.00806123	0.00992925	1.00093	0.991971	1.00998
oDwuNm	jXlygR	Excessive and frequent menstruation with regular cycle	LachnospiraceaeUCG004	Weighted median	13	-0.00150941	0.00168118	0.369277	-0.00480453	0.0017857	0.998492	0.995207	1.00179
oDwuNm	jXlygR	Excessive and frequent menstruation with regular cycle	LachnospiraceaeUCG004	Inverse variance weighted	13	-0.000733137	0.00122727	0.550257	-0.00313858	0.0016723	0.999267	0.996866	1.00167
oDwuNm	jXlygR	Excessive and frequent menstruation with regular cycle	LachnospiraceaeUCG004	Simple mode	13	-0.00331477	0.00318227	0.318112	-0.00955202	0.00292248	0.996691	0.990493	1.00293
oDwuNm	jXlygR	Excessive and frequent menstruation with regular cycle	LachnospiraceaeUCG004	Weighted mode	13	-0.003264	0.00316869	0.323288	-0.00947463	0.00294663	0.996741	0.99057	1.00295
OgOjLL	jXlygR	Excessive and frequent menstruation with regular cycle	Phascolarctobacterium	MR Egger	12	-0.00926713	0.00417256	0.0506114	-0.0174454	-0.00108891	0.990776	0.982706	0.998912
OgOjLL	jXlygR	Excessive and frequent menstruation with regular cycle	Phascolarctobacterium	Weighted median	12	-0.00117121	0.00151514	0.439523	-0.00414089	0.00179848	0.998829	0.995868	1.0018
OgOjLL	jXlygR	Excessive and frequent menstruation with regular cycle	Phascolarctobacterium	Inverse variance weighted	12	-0.0021683	0.0010963	0.0479469	-0.00431703	-1.95561e-05	0.997834	0.995692	0.99998
OgOjLL	jXlygR	Excessive and frequent menstruation with regular cycle	Phascolarctobacterium	Simple mode	12	-0.000266875	0.00280173	0.925826	-0.00575826	0.00522451	0.999733	0.994258	1.00524
OgOjLL	jXlygR	Excessive and frequent menstruation with regular cycle	Phascolarctobacterium	Weighted mode	12	-0.000222465	0.00268524	0.935461	-0.00548554	0.00504061	0.999778	0.994529	1.00505
ojDFSv	jXlygR	Excessive and frequent menstruation with regular cycle	Alistipes	MR Egger	15	-6.72165e-05	0.00651595	0.991926	-0.0128385	0.012704	0.999933	0.987244	1.01279
ojDFSv	jXlygR	Excessive and frequent menstruation with regular cycle	Alistipes	Weighted median	15	0.00240964	0.00185299	0.193462	-0.00122223	0.0060415	1.00241	0.998779	1.00606
ojDFSv	jXlygR	Excessive and frequent menstruation with regular cycle	Alistipes	Inverse variance weighted	15	0.00216416	0.00130675	0.0976944	-0.000397076	0.0047254	1.00217	0.999603	1.00474
ojDFSv	jXlygR	Excessive and frequent menstruation with regular cycle	Alistipes	Simple mode	15	0.00260045	0.00328879	0.442308	-0.00384558	0.00904648	1.0026	0.996162	1.00909
ojDFSv	jXlygR	Excessive and frequent menstruation with regular cycle	Alistipes	Weighted mode	15	0.0027127	0.00315233	0.403989	-0.00346586	0.00889127	1.00272	0.99654	1.00893
OkaFoc	jXlygR	Excessive and frequent menstruation with regular cycle	RuminococcaceaeUCG013	MR Egger	14	-0.00129728	0.00333481	0.704083	-0.00783351	0.00523895	0.998704	0.992197	1.00525
OkaFoc	jXlygR	Excessive and frequent menstruation with regular cycle	RuminococcaceaeUCG013	Weighted median	14	-0.00158985	0.00167375	0.342176	-0.00487041	0.0016907	0.998411	0.995141	1.00169
OkaFoc	jXlygR	Excessive and frequent menstruation with regular cycle	RuminococcaceaeUCG013	Inverse variance weighted	14	-0.00104455	0.00120225	0.38494	-0.00340095	0.00131186	0.998956	0.996605	1.00131
OkaFoc	jXlygR	Excessive and frequent menstruation with regular cycle	RuminococcaceaeUCG013	Simple mode	14	-0.000399756	0.00261963	0.881057	-0.00553423	0.00473471	0.9996	0.994481	1.00475
OkaFoc	jXlygR	Excessive and frequent menstruation with regular cycle	RuminococcaceaeUCG013	Weighted mode	14	-0.00107578	0.00232241	0.650869	-0.0056277	0.00347614	0.998925	0.994388	1.00348
P0YPkA	jXlygR	Excessive and frequent menstruation with regular cycle	Subdoligranulum	MR Egger	11	-0.0014282	0.0075561	0.854276	-0.0162382	0.0133817	0.998573	0.983893	1.01347
P0YPkA	jXlygR	Excessive and frequent menstruation with regular cycle	Subdoligranulum	Weighted median	11	0.00012368	0.00217385	0.954629	-0.00413706	0.00438442	1.00012	0.995871	1.00439
P0YPkA	jXlygR	Excessive and frequent menstruation with regular cycle	Subdoligranulum	Inverse variance weighted	11	0.000126778	0.00190712	0.946999	-0.00361118	0.00386473	1.00013	0.996395	1.00387
P0YPkA	jXlygR	Excessive and frequent menstruation with regular cycle	Subdoligranulum	Simple mode	11	3.29972e-05	0.00363132	0.992929	-0.00708439	0.00715039	1.00003	0.992941	1.00718
P0YPkA	jXlygR	Excessive and frequent menstruation with regular cycle	Subdoligranulum	Weighted mode	11	-0.000145027	0.00335065	0.966328	-0.00671229	0.00642224	0.999855	0.99331	1.00644
P3JnM3	jXlygR	Excessive and frequent menstruation with regular cycle	LachnospiraceaeUCG008	MR Egger	12	-0.000573944	0.00514571	0.913397	-0.0106595	0.00951165	0.999426	0.989397	1.00956
P3JnM3	jXlygR	Excessive and frequent menstruation with regular cycle	LachnospiraceaeUCG008	Weighted median	12	0.000950829	0.00120964	0.431844	-0.00142007	0.00332173	1.00095	0.998581	1.00333
P3JnM3	jXlygR	Excessive and frequent menstruation with regular cycle	LachnospiraceaeUCG008	Inverse variance weighted	12	0.000602572	0.000954739	0.527951	-0.00126872	0.00247386	1.0006	0.998732	1.00248
P3JnM3	jXlygR	Excessive and frequent menstruation with regular cycle	LachnospiraceaeUCG008	Simple mode	12	0.00099095	0.001897	0.611766	-0.00272717	0.00470907	1.00099	0.997277	1.00472
P3JnM3	jXlygR	Excessive and frequent menstruation with regular cycle	LachnospiraceaeUCG008	Weighted mode	12	0.00106461	0.00183603	0.573706	-0.002534	0.00466322	1.00107	0.997469	1.00467
PfeGVk	jXlygR	Excessive and frequent menstruation with regular cycle	Enterorhabdus	MR Egger	8	0.00496082	0.00599333	0.439501	-0.0067861	0.0167077	1.00497	0.993237	1.01685
PfeGVk	jXlygR	Excessive and frequent menstruation with regular cycle	Enterorhabdus	Weighted median	8	0.00198115	0.00160467	0.216974	-0.001164	0.0051263	1.00198	0.998837	1.00514
PfeGVk	jXlygR	Excessive and frequent menstruation with regular cycle	Enterorhabdus	Inverse variance weighted	8	0.00120071	0.00149305	0.421282	-0.00172566	0.00412708	1.0012	0.998276	1.00414
PfeGVk	jXlygR	Excessive and frequent menstruation with regular cycle	Enterorhabdus	Simple mode	8	0.00366623	0.00259802	0.201061	-0.00142589	0.00875835	1.00367	0.998575	1.0088
PfeGVk	jXlygR	Excessive and frequent menstruation with regular cycle	Enterorhabdus	Weighted mode	8	0.00334976	0.00270702	0.255822	-0.001956	0.00865551	1.00336	0.998046	1.00869
PulCjR	jXlygR	Excessive and frequent menstruation with regular cycle	Eggerthella	MR Egger	11	0.00530147	0.00422638	0.241303	-0.00298223	0.0135852	1.00532	0.997022	1.01368
PulCjR	jXlygR	Excessive and frequent menstruation with regular cycle	Eggerthella	Weighted median	11	0.00141206	0.00117853	0.230858	-0.00089786	0.00372198	1.00141	0.999103	1.00373
PulCjR	jXlygR	Excessive and frequent menstruation with regular cycle	Eggerthella	Inverse variance weighted	11	0.0011034	0.000905998	0.22327	-0.00067236	0.00287915	1.0011	0.999328	1.00288
PulCjR	jXlygR	Excessive and frequent menstruation with regular cycle	Eggerthella	Simple mode	11	-0.000633172	0.00194692	0.751719	-0.00444913	0.00318279	0.999367	0.995561	1.00319
PulCjR	jXlygR	Excessive and frequent menstruation with regular cycle	Eggerthella	Weighted mode	11	-0.000402346	0.00205992	0.849053	-0.00443979	0.0036351	0.999598	0.99557	1.00364
qd3wJX	jXlygR	Excessive and frequent menstruation with regular cycle	Dorea	MR Egger	11	0.00144686	0.0080645	0.861589	-0.0143596	0.0172533	1.00145	0.985743	1.0174
qd3wJX	jXlygR	Excessive and frequent menstruation with regular cycle	Dorea	Weighted median	11	-0.00231339	0.00200128	0.247701	-0.0062359	0.00160913	0.997689	0.993784	1.00161
qd3wJX	jXlygR	Excessive and frequent menstruation with regular cycle	Dorea	Inverse variance weighted	11	-0.000874376	0.00219575	0.690473	-0.00517804	0.00342928	0.999126	0.994835	1.00344
qd3wJX	jXlygR	Excessive and frequent menstruation with regular cycle	Dorea	Simple mode	11	-0.0019388	0.00270881	0.490527	-0.00724806	0.00337046	0.998063	0.992778	1.00338
qd3wJX	jXlygR	Excessive and frequent menstruation with regular cycle	Dorea	Weighted mode	11	-0.00185143	0.00252546	0.480326	-0.00680133	0.00309847	0.99815	0.993222	1.0031
QFvk2h	jXlygR	Excessive and frequent menstruation with regular cycle	RuminococcaceaeUCG010	MR Egger	7	0.0253385	0.0248355	0.35441	-0.0233392	0.0740161	1.02566	0.976931	1.07682
QFvk2h	jXlygR	Excessive and frequent menstruation with regular cycle	RuminococcaceaeUCG010	Weighted median	7	0.00230254	0.00224919	0.305968	-0.00210588	0.00671096	1.00231	0.997896	1.00673
QFvk2h	jXlygR	Excessive and frequent menstruation with regular cycle	RuminococcaceaeUCG010	Inverse variance weighted	7	0.00255444	0.00167964	0.128302	-0.000737646	0.00584653	1.00256	0.999263	1.00586
QFvk2h	jXlygR	Excessive and frequent menstruation with regular cycle	RuminococcaceaeUCG010	Simple mode	7	0.00310933	0.00324191	0.374543	-0.00324482	0.00946349	1.00311	0.99676	1.00951
QFvk2h	jXlygR	Excessive and frequent menstruation with regular cycle	RuminococcaceaeUCG010	Weighted mode	7	0.00305769	0.00326376	0.38499	-0.00333929	0.00945467	1.00306	0.996666	1.0095
QgDkIy	jXlygR	Excessive and frequent menstruation with regular cycle	Lachnospira	MR Egger	7	0.0153011	0.0101534	0.192168	-0.00459949	0.0352017	1.01542	0.995411	1.03583
QgDkIy	jXlygR	Excessive and frequent menstruation with regular cycle	Lachnospira	Weighted median	7	0.00437046	0.00252772	0.0838075	-0.000583881	0.00932479	1.00438	0.999416	1.00937
QgDkIy	jXlygR	Excessive and frequent menstruation with regular cycle	Lachnospira	Inverse variance weighted	7	0.00417655	0.00183362	0.0227406	0.00058266	0.00777044	1.00419	1.00058	1.0078
QgDkIy	jXlygR	Excessive and frequent menstruation with regular cycle	Lachnospira	Simple mode	7	0.00599826	0.00393855	0.178599	-0.00172131	0.0137178	1.00602	0.99828	1.01381
QgDkIy	jXlygR	Excessive and frequent menstruation with regular cycle	Lachnospira	Weighted mode	7	0.00552519	0.00363674	0.179501	-0.00160282	0.0126532	1.00554	0.998398	1.01273
QhO8uU	jXlygR	Excessive and frequent menstruation with regular cycle	Catenibacterium	MR Egger	5	0.00223322	0.0085788	0.811463	-0.0145812	0.0190477	1.00224	0.985525	1.01923
QhO8uU	jXlygR	Excessive and frequent menstruation with regular cycle	Catenibacterium	Weighted median	5	-0.00221722	0.00128002	0.0832431	-0.00472606	0.000291626	0.997785	0.995285	1.00029
QhO8uU	jXlygR	Excessive and frequent menstruation with regular cycle	Catenibacterium	Inverse variance weighted	5	-0.00189308	0.000943896	0.0448982	-0.00374312	-4.30483e-05	0.998109	0.996264	0.999957
QhO8uU	jXlygR	Excessive and frequent menstruation with regular cycle	Catenibacterium	Simple mode	5	-0.0023004	0.00184048	0.279475	-0.00590773	0.00130694	0.997702	0.99411	1.00131
QhO8uU	jXlygR	Excessive and frequent menstruation with regular cycle	Catenibacterium	Weighted mode	5	-0.0023004	0.00180354	0.271176	-0.00583533	0.00123454	0.997702	0.994182	1.00124
qwJAub	jXlygR	Excessive and frequent menstruation with regular cycle	Veillonella	MR Egger	11	0.00434154	0.00701348	0.551243	-0.00940488	0.018088	1.00435	0.990639	1.01825
qwJAub	jXlygR	Excessive and frequent menstruation with regular cycle	Veillonella	Weighted median	11	-0.000816457	0.00156472	0.601816	-0.00388331	0.0022504	0.999184	0.996124	1.00225
qwJAub	jXlygR	Excessive and frequent menstruation with regular cycle	Veillonella	Inverse variance weighted	11	-0.000874487	0.00123693	0.479576	-0.00329886	0.00154989	0.999126	0.996707	1.00155
qwJAub	jXlygR	Excessive and frequent menstruation with regular cycle	Veillonella	Simple mode	11	-0.0010764	0.00287262	0.7157	-0.00670673	0.00455393	0.998924	0.993316	1.00456
qwJAub	jXlygR	Excessive and frequent menstruation with regular cycle	Veillonella	Weighted mode	11	-0.0012774	0.00277688	0.655347	-0.0067201	0.00416529	0.998723	0.993302	1.00417
rh57Tl	jXlygR	Excessive and frequent menstruation with regular cycle	Prevotella7	MR Egger	12	-0.000425561	0.00459794	0.928085	-0.00943753	0.00858641	0.999575	0.990607	1.00862
rh57Tl	jXlygR	Excessive and frequent menstruation with regular cycle	Prevotella7	Weighted median	12	0.00059201	0.000892324	0.507044	-0.00115695	0.00234096	1.00059	0.998844	1.00234
rh57Tl	jXlygR	Excessive and frequent menstruation with regular cycle	Prevotella7	Inverse variance weighted	12	0.000794952	0.000716985	0.267541	-0.000610339	0.00220024	1.0008	0.99939	1.0022
rh57Tl	jXlygR	Excessive and frequent menstruation with regular cycle	Prevotella7	Simple mode	12	0.000700971	0.00151134	0.651829	-0.00226126	0.00366321	1.0007	0.997741	1.00367
rh57Tl	jXlygR	Excessive and frequent menstruation with regular cycle	Prevotella7	Weighted mode	12	0.000817891	0.00143645	0.580538	-0.00199756	0.00363334	1.00082	0.998004	1.00364
RPjcLX	jXlygR	Excessive and frequent menstruation with regular cycle	Oscillibacter	MR Egger	16	-0.0084771	0.0032428	0.0204082	-0.014833	-0.0021212	0.991559	0.985276	0.997881
RPjcLX	jXlygR	Excessive and frequent menstruation with regular cycle	Oscillibacter	Weighted median	16	-0.000291817	0.001207	0.808957	-0.00265753	0.0020739	0.999708	0.997346	1.00208
RPjcLX	jXlygR	Excessive and frequent menstruation with regular cycle	Oscillibacter	Inverse variance weighted	16	-0.0013326	0.000961116	0.165589	-0.00321639	0.000551184	0.998668	0.996789	1.00055
RPjcLX	jXlygR	Excessive and frequent menstruation with regular cycle	Oscillibacter	Simple mode	16	0.000828771	0.00228552	0.721949	-0.00365085	0.00530839	1.00083	0.996356	1.00532
RPjcLX	jXlygR	Excessive and frequent menstruation with regular cycle	Oscillibacter	Weighted mode	16	0.000879729	0.00244194	0.723676	-0.00390647	0.00566593	1.00088	0.996101	1.00568
RTMtqd	jXlygR	Excessive and frequent menstruation with regular cycle	Eubacteriumcoprostanoligenesgroup	MR Egger	14	-0.0194804	0.0062185	0.00864917	-0.0316686	-0.00729213	0.980708	0.968828	0.992734
RTMtqd	jXlygR	Excessive and frequent menstruation with regular cycle	Eubacteriumcoprostanoligenesgroup	Weighted median	14	-0.00297939	0.00193448	0.123523	-0.00677097	0.000812182	0.997025	0.993252	1.00081
RTMtqd	jXlygR	Excessive and frequent menstruation with regular cycle	Eubacteriumcoprostanoligenesgroup	Inverse variance weighted	14	-0.00121797	0.00163024	0.454998	-0.00441323	0.0019773	0.998783	0.995596	1.00198
RTMtqd	jXlygR	Excessive and frequent menstruation with regular cycle	Eubacteriumcoprostanoligenesgroup	Simple mode	14	-0.00470195	0.00392074	0.251833	-0.0123866	0.0029827	0.995309	0.98769	1.00299
RTMtqd	jXlygR	Excessive and frequent menstruation with regular cycle	Eubacteriumcoprostanoligenesgroup	Weighted mode	14	-0.00447968	0.00335807	0.205102	-0.0110615	0.00210213	0.99553	0.988999	1.0021
S3X0l5	jXlygR	Excessive and frequent menstruation with regular cycle	Coprococcus1	MR Egger	13	0.00387868	0.00325233	0.258123	-0.00249589	0.0102532	1.00389	0.997507	1.01031
S3X0l5	jXlygR	Excessive and frequent menstruation with regular cycle	Coprococcus1	Weighted median	13	-0.00144776	0.00178646	0.417707	-0.00494922	0.0020537	0.998553	0.995063	1.00206
S3X0l5	jXlygR	Excessive and frequent menstruation with regular cycle	Coprococcus1	Inverse variance weighted	13	-0.00150894	0.00122446	0.217826	-0.00390889	0.000891005	0.998492	0.996099	1.00089
S3X0l5	jXlygR	Excessive and frequent menstruation with regular cycle	Coprococcus1	Simple mode	13	-0.00503184	0.00340889	0.165672	-0.0117133	0.00164959	0.994981	0.988355	1.00165
S3X0l5	jXlygR	Excessive and frequent menstruation with regular cycle	Coprococcus1	Weighted mode	13	0.00214959	0.00277456	0.453483	-0.00328855	0.00758774	1.00215	0.996717	1.00762
SQdywe	jXlygR	Excessive and frequent menstruation with regular cycle	Coprobacter	MR Egger	14	-0.00146909	0.00384572	0.709135	-0.0090067	0.00606852	0.998532	0.991034	1.00609
SQdywe	jXlygR	Excessive and frequent menstruation with regular cycle	Coprobacter	Weighted median	14	0.000211065	0.00113502	0.852479	-0.00201358	0.00243571	1.00021	0.997988	1.00244
SQdywe	jXlygR	Excessive and frequent menstruation with regular cycle	Coprobacter	Inverse variance weighted	14	-2.3435e-05	0.0012541	0.985091	-0.00248146	0.00243459	0.999977	0.997522	1.00244
SQdywe	jXlygR	Excessive and frequent menstruation with regular cycle	Coprobacter	Simple mode	14	0.00068755	0.00183025	0.713229	-0.00289974	0.00427484	1.00069	0.997104	1.00428
SQdywe	jXlygR	Excessive and frequent menstruation with regular cycle	Coprobacter	Weighted mode	14	0.000574064	0.00144297	0.697207	-0.00225415	0.00340228	1.00057	0.997748	1.00341
sWqnZk	jXlygR	Excessive and frequent menstruation with regular cycle	Methanobrevibacter	MR Egger	8	-0.00468647	0.00347772	0.226452	-0.0115028	0.00212985	0.995324	0.988563	1.00213
sWqnZk	jXlygR	Excessive and frequent menstruation with regular cycle	Methanobrevibacter	Weighted median	8	-0.00135093	0.00105429	0.200065	-0.00341735	0.00071548	0.99865	0.996588	1.00072
sWqnZk	jXlygR	Excessive and frequent menstruation with regular cycle	Methanobrevibacter	Inverse variance weighted	8	-0.00100659	0.000931711	0.279977	-0.00283275	0.000819561	0.998994	0.997171	1.00082
sWqnZk	jXlygR	Excessive and frequent menstruation with regular cycle	Methanobrevibacter	Simple mode	8	-0.00280585	0.00195761	0.194885	-0.00664278	0.00103107	0.997198	0.993379	1.00103
sWqnZk	jXlygR	Excessive and frequent menstruation with regular cycle	Methanobrevibacter	Weighted mode	8	-0.00277413	0.00203007	0.214047	-0.00675306	0.0012048	0.99723	0.99327	1.00121
TDviC0	jXlygR	Excessive and frequent menstruation with regular cycle	Oscillospira	MR Egger	9	0.000201674	0.00533294	0.97089	-0.0102509	0.0106542	1.0002	0.989801	1.01071
TDviC0	jXlygR	Excessive and frequent menstruation with regular cycle	Oscillospira	Weighted median	9	-0.00150732	0.00159268	0.343944	-0.00462897	0.00161434	0.998494	0.995382	1.00162
TDviC0	jXlygR	Excessive and frequent menstruation with regular cycle	Oscillospira	Inverse variance weighted	9	-0.000190531	0.00121761	0.875655	-0.00257704	0.00219598	0.999809	0.997426	1.0022
TDviC0	jXlygR	Excessive and frequent menstruation with regular cycle	Oscillospira	Simple mode	9	-0.00218825	0.00284526	0.46394	-0.00776496	0.00338845	0.997814	0.992265	1.00339
TDviC0	jXlygR	Excessive and frequent menstruation with regular cycle	Oscillospira	Weighted mode	9	-0.00206296	0.00269278	0.465614	-0.00734081	0.0032149	0.997939	0.992686	1.00322
TLqBnY	jXlygR	Excessive and frequent menstruation with regular cycle	Anaerotruncus	MR Egger	12	-0.00635666	0.00823862	0.458215	-0.0225043	0.00979103	0.993664	0.977747	1.00984
TLqBnY	jXlygR	Excessive and frequent menstruation with regular cycle	Anaerotruncus	Weighted median	12	0.00276626	0.00196988	0.160237	-0.00109471	0.00662722	1.00277	0.998906	1.00665
TLqBnY	jXlygR	Excessive and frequent menstruation with regular cycle	Anaerotruncus	Inverse variance weighted	12	0.00369934	0.00143095	0.00973113	0.000894684	0.00650399	1.00371	1.0009	1.00653
TLqBnY	jXlygR	Excessive and frequent menstruation with regular cycle	Anaerotruncus	Simple mode	12	0.00219115	0.00309138	0.493201	-0.00386796	0.00825026	1.00219	0.99614	1.00828
TLqBnY	jXlygR	Excessive and frequent menstruation with regular cycle	Anaerotruncus	Weighted mode	12	0.00207288	0.00309064	0.516251	-0.00398479	0.00813054	1.00208	0.996023	1.00816
TMzAkH	jXlygR	Excessive and frequent menstruation with regular cycle	Blautia	MR Egger	11	-0.00281573	0.00528669	0.607202	-0.0131776	0.00754617	0.997188	0.986909	1.00757
TMzAkH	jXlygR	Excessive and frequent menstruation with regular cycle	Blautia	Weighted median	11	-0.00362641	0.0019629	0.0646781	-0.00747368	0.000220871	0.99638	0.992554	1.00022
TMzAkH	jXlygR	Excessive and frequent menstruation with regular cycle	Blautia	Inverse variance weighted	11	-0.00314499	0.0015172	0.0381819	-0.0061187	-0.000171286	0.99686	0.9939	0.999829
TMzAkH	jXlygR	Excessive and frequent menstruation with regular cycle	Blautia	Simple mode	11	-0.00402104	0.00288659	0.193809	-0.00967876	0.00163668	0.995987	0.990368	1.00164
TMzAkH	jXlygR	Excessive and frequent menstruation with regular cycle	Blautia	Weighted mode	11	-0.00377537	0.00276875	0.202612	-0.00920213	0.00165139	0.996232	0.99084	1.00165
tODjvt	jXlygR	Excessive and frequent menstruation with regular cycle	Prevotella9	MR Egger	17	-0.00202628	0.00259333	0.446759	-0.00710921	0.00305665	0.997976	0.992916	1.00306
tODjvt	jXlygR	Excessive and frequent menstruation with regular cycle	Prevotella9	Weighted median	17	-0.000402016	0.00117001	0.731147	-0.00269524	0.0018912	0.999598	0.997308	1.00189
tODjvt	jXlygR	Excessive and frequent menstruation with regular cycle	Prevotella9	Inverse variance weighted	17	-0.000362537	0.000855575	0.671759	-0.00203946	0.00131439	0.999638	0.997963	1.00132
tODjvt	jXlygR	Excessive and frequent menstruation with regular cycle	Prevotella9	Simple mode	17	0.000135101	0.00222684	0.952374	-0.0042295	0.00449971	1.00014	0.995779	1.00451
tODjvt	jXlygR	Excessive and frequent menstruation with regular cycle	Prevotella9	Weighted mode	17	8.55872e-05	0.00193629	0.965291	-0.00370954	0.00388072	1.00009	0.996297	1.00389
tphAPk	jXlygR	Excessive and frequent menstruation with regular cycle	LachnospiraceaeFCS020group	MR Egger	13	-0.00664992	0.00551422	0.253132	-0.0174578	0.00415795	0.993372	0.982694	1.00417
tphAPk	jXlygR	Excessive and frequent menstruation with regular cycle	LachnospiraceaeFCS020group	Weighted median	13	0.000498999	0.00194391	0.797412	-0.00331107	0.00430907	1.0005	0.996694	1.00432
tphAPk	jXlygR	Excessive and frequent menstruation with regular cycle	LachnospiraceaeFCS020group	Inverse variance weighted	13	3.34075e-05	0.00158254	0.983158	-0.00306836	0.00313518	1.00003	0.996936	1.00314
tphAPk	jXlygR	Excessive and frequent menstruation with regular cycle	LachnospiraceaeFCS020group	Simple mode	13	0.00426829	0.00386912	0.291586	-0.00331518	0.0118518	1.00428	0.99669	1.01192
tphAPk	jXlygR	Excessive and frequent menstruation with regular cycle	LachnospiraceaeFCS020group	Weighted mode	13	0.00316421	0.00359956	0.396633	-0.00389093	0.0102194	1.00317	0.996117	1.01027
TSxS5J	jXlygR	Excessive and frequent menstruation with regular cycle	Alloprevotella	MR Egger	7	0.00320416	0.00887526	0.732836	-0.0141914	0.0205997	1.00321	0.985909	1.02081
TSxS5J	jXlygR	Excessive and frequent menstruation with regular cycle	Alloprevotella	Weighted median	7	0.000909209	0.00110201	0.409347	-0.00125074	0.00306915	1.00091	0.99875	1.00307
TSxS5J	jXlygR	Excessive and frequent menstruation with regular cycle	Alloprevotella	Inverse variance weighted	7	0.000719317	0.000861684	0.403841	-0.000969584	0.00240822	1.00072	0.999031	1.00241
TSxS5J	jXlygR	Excessive and frequent menstruation with regular cycle	Alloprevotella	Simple mode	7	0.00120982	0.00160013	0.47823	-0.00192645	0.00434608	1.00121	0.998075	1.00436
TSxS5J	jXlygR	Excessive and frequent menstruation with regular cycle	Alloprevotella	Weighted mode	7	0.00116116	0.00166677	0.512093	-0.00210571	0.00442802	1.00116	0.997897	1.00444
tWhHSj	jXlygR	Excessive and frequent menstruation with regular cycle	Ruminococcusgnavusgroup	MR Egger	12	-0.00432466	0.00415962	0.322975	-0.0124775	0.0038282	0.995685	0.9876	1.00384
tWhHSj	jXlygR	Excessive and frequent menstruation with regular cycle	Ruminococcusgnavusgroup	Weighted median	12	-0.000923666	0.00109432	0.398638	-0.00306853	0.0012212	0.999077	0.996936	1.00122
tWhHSj	jXlygR	Excessive and frequent menstruation with regular cycle	Ruminococcusgnavusgroup	Inverse variance weighted	12	-0.00144067	0.000909079	0.113021	-0.00322247	0.000341125	0.99856	0.996783	1.00034
tWhHSj	jXlygR	Excessive and frequent menstruation with regular cycle	Ruminococcusgnavusgroup	Simple mode	12	-0.000505398	0.00168728	0.770116	-0.00381247	0.00280167	0.999495	0.996195	1.00281
tWhHSj	jXlygR	Excessive and frequent menstruation with regular cycle	Ruminococcusgnavusgroup	Weighted mode	12	-0.000582007	0.00155998	0.716174	-0.00363957	0.00247555	0.999418	0.996367	1.00248
U4PCEh	jXlygR	Excessive and frequent menstruation with regular cycle	Clostridiumsensustricto1	MR Egger	7	0.000173732	0.00417064	0.968385	-0.00800072	0.00834818	1.00017	0.992031	1.00838
U4PCEh	jXlygR	Excessive and frequent menstruation with regular cycle	Clostridiumsensustricto1	Weighted median	7	-0.00123327	0.002138	0.564053	-0.00542375	0.00295721	0.998767	0.994591	1.00296
U4PCEh	jXlygR	Excessive and frequent menstruation with regular cycle	Clostridiumsensustricto1	Inverse variance weighted	7	-0.000341749	0.00156415	0.827049	-0.00340749	0.00272399	0.999658	0.996598	1.00273
U4PCEh	jXlygR	Excessive and frequent menstruation with regular cycle	Clostridiumsensustricto1	Simple mode	7	-0.00278199	0.00304332	0.395897	-0.00874691	0.00318292	0.997222	0.991291	1.00319
U4PCEh	jXlygR	Excessive and frequent menstruation with regular cycle	Clostridiumsensustricto1	Weighted mode	7	-0.00213066	0.00261197	0.445821	-0.00725012	0.00298879	0.997872	0.992776	1.00299
U6rXyr	jXlygR	Excessive and frequent menstruation with regular cycle	ChristensenellaceaeR.7group	MR Egger	10	0.00577662	0.00576075	0.345341	-0.00551445	0.0170677	1.00579	0.994501	1.01721
U6rXyr	jXlygR	Excessive and frequent menstruation with regular cycle	ChristensenellaceaeR.7group	Weighted median	10	0.0030161	0.00208202	0.147437	-0.00106465	0.00709686	1.00302	0.998936	1.00712
U6rXyr	jXlygR	Excessive and frequent menstruation with regular cycle	ChristensenellaceaeR.7group	Inverse variance weighted	10	0.00251894	0.00168972	0.13603	-0.00079292	0.0058308	1.00252	0.999207	1.00585
U6rXyr	jXlygR	Excessive and frequent menstruation with regular cycle	ChristensenellaceaeR.7group	Simple mode	10	0.00310869	0.00342792	0.388108	-0.00361002	0.00982741	1.00311	0.996396	1.00988
U6rXyr	jXlygR	Excessive and frequent menstruation with regular cycle	ChristensenellaceaeR.7group	Weighted mode	10	0.00297507	0.00337258	0.400649	-0.00363517	0.00958532	1.00298	0.996371	1.00963
ueSGyP	jXlygR	Excessive and frequent menstruation with regular cycle	Streptococcus	MR Egger	17	-0.0042114	0.00431447	0.344491	-0.0126678	0.00424497	0.995797	0.987412	1.00425
ueSGyP	jXlygR	Excessive and frequent menstruation with regular cycle	Streptococcus	Weighted median	17	0.000267758	0.00150146	0.858463	-0.00267511	0.00321062	1.00027	0.997328	1.00322
ueSGyP	jXlygR	Excessive and frequent menstruation with regular cycle	Streptococcus	Inverse variance weighted	17	-0.000300648	0.00111726	0.787858	-0.00249048	0.00188919	0.999699	0.997513	1.00189
ueSGyP	jXlygR	Excessive and frequent menstruation with regular cycle	Streptococcus	Simple mode	17	0.000740178	0.00235101	0.756956	-0.00386779	0.00534815	1.00074	0.99614	1.00536
ueSGyP	jXlygR	Excessive and frequent menstruation with regular cycle	Streptococcus	Weighted mode	17	0.000740178	0.00245858	0.767246	-0.00407863	0.00555899	1.00074	0.99593	1.00557
uIZUNp	jXlygR	Excessive and frequent menstruation with regular cycle	ErysipelotrichaceaeUCG003	MR Egger	14	0.00215447	0.00359246	0.559847	-0.00488675	0.00919569	1.00216	0.995125	1.00924
uIZUNp	jXlygR	Excessive and frequent menstruation with regular cycle	ErysipelotrichaceaeUCG003	Weighted median	14	7.42453e-05	0.00157075	0.9623	-0.00300442	0.00315291	1.00007	0.997	1.00316
uIZUNp	jXlygR	Excessive and frequent menstruation with regular cycle	ErysipelotrichaceaeUCG003	Inverse variance weighted	14	0.000706094	0.00114429	0.537198	-0.00153672	0.00294891	1.00071	0.998464	1.00295
uIZUNp	jXlygR	Excessive and frequent menstruation with regular cycle	ErysipelotrichaceaeUCG003	Simple mode	14	-0.00112263	0.00253053	0.664602	-0.00608247	0.00383721	0.998878	0.993936	1.00384
uIZUNp	jXlygR	Excessive and frequent menstruation with regular cycle	ErysipelotrichaceaeUCG003	Weighted mode	14	-0.000584114	0.00249281	0.818387	-0.00547002	0.0043018	0.999416	0.994545	1.00431
UULKAK	jXlygR	Excessive and frequent menstruation with regular cycle	Gordonibacter	MR Egger	14	0.00389677	0.00268002	0.171595	-0.00135607	0.00914961	1.0039	0.998645	1.00919
UULKAK	jXlygR	Excessive and frequent menstruation with regular cycle	Gordonibacter	Weighted median	14	3.25968e-05	0.000854635	0.969575	-0.00164249	0.00170768	1.00003	0.998359	1.00171
UULKAK	jXlygR	Excessive and frequent menstruation with regular cycle	Gordonibacter	Inverse variance weighted	14	-9.02282e-05	0.00069944	0.897357	-0.00146113	0.00128067	0.99991	0.99854	1.00128
UULKAK	jXlygR	Excessive and frequent menstruation with regular cycle	Gordonibacter	Simple mode	14	0.00134833	0.00169257	0.439978	-0.0019691	0.00466576	1.00135	0.998033	1.00468
UULKAK	jXlygR	Excessive and frequent menstruation with regular cycle	Gordonibacter	Weighted mode	14	0.00131398	0.00170742	0.455309	-0.00203255	0.00466052	1.00131	0.99797	1.00467
uZRxSZ	jXlygR	Excessive and frequent menstruation with regular cycle	Coprococcus2	MR Egger	9	-0.000944777	0.00775946	0.906512	-0.0161533	0.0142638	0.999056	0.983976	1.01437
uZRxSZ	jXlygR	Excessive and frequent menstruation with regular cycle	Coprococcus2	Weighted median	9	-0.000966077	0.00182623	0.596805	-0.00454549	0.00261333	0.999034	0.995465	1.00262
uZRxSZ	jXlygR	Excessive and frequent menstruation with regular cycle	Coprococcus2	Inverse variance weighted	9	-0.000703051	0.00133515	0.598492	-0.00331994	0.00191384	0.999297	0.996686	1.00192
uZRxSZ	jXlygR	Excessive and frequent menstruation with regular cycle	Coprococcus2	Simple mode	9	-0.000725993	0.00270459	0.79516	-0.00602699	0.00457501	0.999274	0.993991	1.00459
uZRxSZ	jXlygR	Excessive and frequent menstruation with regular cycle	Coprococcus2	Weighted mode	9	-0.000810903	0.00265831	0.768118	-0.00602119	0.00439938	0.999189	0.993997	1.00441
VgHpZ9	jXlygR	Excessive and frequent menstruation with regular cycle	Sutterella	MR Egger	12	0.000867959	0.00745397	0.909607	-0.0137418	0.0154777	1.00087	0.986352	1.0156
VgHpZ9	jXlygR	Excessive and frequent menstruation with regular cycle	Sutterella	Weighted median	12	0.00118626	0.00165751	0.474182	-0.00206245	0.00443498	1.00119	0.99794	1.00444
VgHpZ9	jXlygR	Excessive and frequent menstruation with regular cycle	Sutterella	Inverse variance weighted	12	0.000637961	0.00151089	0.672849	-0.00232339	0.00359931	1.00064	0.997679	1.00361
VgHpZ9	jXlygR	Excessive and frequent menstruation with regular cycle	Sutterella	Simple mode	12	0.000784167	0.00249395	0.75908	-0.00410398	0.00567232	1.00078	0.995904	1.00569
VgHpZ9	jXlygR	Excessive and frequent menstruation with regular cycle	Sutterella	Weighted mode	12	0.00110205	0.00233131	0.645656	-0.00346732	0.00567142	1.0011	0.996539	1.00569
vjILV1	jXlygR	Excessive and frequent menstruation with regular cycle	Holdemania	MR Egger	17	0.00139277	0.00246199	0.579958	-0.00343274	0.00621827	1.00139	0.996573	1.00624
vjILV1	jXlygR	Excessive and frequent menstruation with regular cycle	Holdemania	Weighted median	17	7.54267e-05	0.00115569	0.947963	-0.00218974	0.00234059	1.00008	0.997813	1.00234
vjILV1	jXlygR	Excessive and frequent menstruation with regular cycle	Holdemania	Inverse variance weighted	17	0.00019132	0.00081734	0.814926	-0.00141067	0.00179331	1.00019	0.99859	1.00179
vjILV1	jXlygR	Excessive and frequent menstruation with regular cycle	Holdemania	Simple mode	17	0.000605175	0.00196618	0.76221	-0.00324853	0.00445888	1.00061	0.996757	1.00447
vjILV1	jXlygR	Excessive and frequent menstruation with regular cycle	Holdemania	Weighted mode	17	0.000427784	0.00173448	0.808327	-0.0029718	0.00382737	1.00043	0.997033	1.00383
WEqNEN	jXlygR	Excessive and frequent menstruation with regular cycle	Intestinibacter	MR Egger	12	-0.00272851	0.00464981	0.570347	-0.0118421	0.00638512	0.997275	0.988228	1.00641
WEqNEN	jXlygR	Excessive and frequent menstruation with regular cycle	Intestinibacter	Weighted median	12	-0.00016984	0.00162228	0.91662	-0.00334952	0.00300984	0.99983	0.996656	1.00301
WEqNEN	jXlygR	Excessive and frequent menstruation with regular cycle	Intestinibacter	Inverse variance weighted	12	0.000970598	0.00122236	0.427174	-0.00142523	0.00336642	1.00097	0.998576	1.00337
WEqNEN	jXlygR	Excessive and frequent menstruation with regular cycle	Intestinibacter	Simple mode	12	-0.000422064	0.00251455	0.869748	-0.00535057	0.00450645	0.999578	0.994664	1.00452
WEqNEN	jXlygR	Excessive and frequent menstruation with regular cycle	Intestinibacter	Weighted mode	12	-0.000321751	0.00238618	0.895175	-0.00499866	0.00435516	0.999678	0.995014	1.00436
WW6iAl	jXlygR	Excessive and frequent menstruation with regular cycle	Terrisporobacter	MR Egger	5	0.0107247	0.0040187	0.0757743	0.00284806	0.0186014	1.01078	1.00285	1.01878
WW6iAl	jXlygR	Excessive and frequent menstruation with regular cycle	Terrisporobacter	Weighted median	5	-0.00228457	0.00184631	0.215949	-0.00590332	0.00133419	0.997718	0.994114	1.00134
WW6iAl	jXlygR	Excessive and frequent menstruation with regular cycle	Terrisporobacter	Inverse variance weighted	5	0.000674941	0.00234757	0.773725	-0.0039263	0.00527618	1.00068	0.996081	1.00529
WW6iAl	jXlygR	Excessive and frequent menstruation with regular cycle	Terrisporobacter	Simple mode	5	-0.00231659	0.00215761	0.343421	-0.00654551	0.00191233	0.997686	0.993476	1.00191
WW6iAl	jXlygR	Excessive and frequent menstruation with regular cycle	Terrisporobacter	Weighted mode	5	-0.00231659	0.00199351	0.309819	-0.00622386	0.00159068	0.997686	0.993795	1.00159
WYBk2p	jXlygR	Excessive and frequent menstruation with regular cycle	Paraprevotella	MR Egger	13	-0.0047801	0.00315957	0.158494	-0.0109729	0.00141266	0.995231	0.989087	1.00141
WYBk2p	jXlygR	Excessive and frequent menstruation with regular cycle	Paraprevotella	Weighted median	13	-4.415e-05	0.00116826	0.969854	-0.00233395	0.00224565	0.999956	0.997669	1.00225
WYBk2p	jXlygR	Excessive and frequent menstruation with regular cycle	Paraprevotella	Inverse variance weighted	13	-0.00143903	0.000970191	0.138009	-0.00334061	0.000462541	0.998562	0.996665	1.00046
WYBk2p	jXlygR	Excessive and frequent menstruation with regular cycle	Paraprevotella	Simple mode	13	0.00100683	0.00222992	0.659674	-0.00336381	0.00537747	1.00101	0.996642	1.00539
WYBk2p	jXlygR	Excessive and frequent menstruation with regular cycle	Paraprevotella	Weighted mode	13	0.00100683	0.00224375	0.661625	-0.00339093	0.00540459	1.00101	0.996615	1.00542
x1kkPz	jXlygR	Excessive and frequent menstruation with regular cycle	RuminococcaceaeUCG009	MR Egger	14	0.00711486	0.0035606	0.0688696	0.00013609	0.0140936	1.00714	1.00014	1.01419
x1kkPz	jXlygR	Excessive and frequent menstruation with regular cycle	RuminococcaceaeUCG009	Weighted median	14	0.00111118	0.00116347	0.339547	-0.00116922	0.00339159	1.00111	0.998831	1.0034
x1kkPz	jXlygR	Excessive and frequent menstruation with regular cycle	RuminococcaceaeUCG009	Inverse variance weighted	14	0.00131582	0.000870817	0.130783	-0.000390979	0.00302262	1.00132	0.999609	1.00303
x1kkPz	jXlygR	Excessive and frequent menstruation with regular cycle	RuminococcaceaeUCG009	Simple mode	14	0.00198411	0.00203479	0.34731	-0.00200408	0.0059723	1.00199	0.997998	1.00599
x1kkPz	jXlygR	Excessive and frequent menstruation with regular cycle	RuminococcaceaeUCG009	Weighted mode	14	0.00201905	0.00191097	0.309954	-0.00172645	0.00576454	1.00202	0.998275	1.00578
xCdThJ	jXlygR	Excessive and frequent menstruation with regular cycle	Clostridiuminnocuumgroup	MR Egger	11	-0.00203163	0.00401096	0.624667	-0.0098931	0.00582984	0.99797	0.990156	1.00585
xCdThJ	jXlygR	Excessive and frequent menstruation with regular cycle	Clostridiuminnocuumgroup	Weighted median	11	0.000148827	0.000951487	0.875706	-0.00171609	0.00201374	1.00015	0.998285	1.00202
xCdThJ	jXlygR	Excessive and frequent menstruation with regular cycle	Clostridiuminnocuumgroup	Inverse variance weighted	11	-7.92025e-05	0.000734585	0.914139	-0.00151899	0.00136058	0.999921	0.998482	1.00136
xCdThJ	jXlygR	Excessive and frequent menstruation with regular cycle	Clostridiuminnocuumgroup	Simple mode	11	0.00022844	0.00147153	0.879721	-0.00265577	0.00311265	1.00023	0.997348	1.00312
xCdThJ	jXlygR	Excessive and frequent menstruation with regular cycle	Clostridiuminnocuumgroup	Weighted mode	11	0.000250052	0.0015938	0.878453	-0.00287379	0.00337389	1.00025	0.99713	1.00338
xEpEQI	jXlygR	Excessive and frequent menstruation with regular cycle	Turicibacter	MR Egger	14	-0.00135332	0.0039091	0.735188	-0.00901515	0.00630851	0.998648	0.991025	1.00633
xEpEQI	jXlygR	Excessive and frequent menstruation with regular cycle	Turicibacter	Weighted median	14	0.00072744	0.00117705	0.536561	-0.00157957	0.00303445	1.00073	0.998422	1.00304
xEpEQI	jXlygR	Excessive and frequent menstruation with regular cycle	Turicibacter	Inverse variance weighted	14	0.000167015	0.000942583	0.859361	-0.00168045	0.00201448	1.00017	0.998321	1.00202
xEpEQI	jXlygR	Excessive and frequent menstruation with regular cycle	Turicibacter	Simple mode	14	0.000996954	0.0020378	0.632829	-0.00299714	0.00499104	1.001	0.997007	1.005
xEpEQI	jXlygR	Excessive and frequent menstruation with regular cycle	Turicibacter	Weighted mode	14	0.000930469	0.00210861	0.666267	-0.00320241	0.00506335	1.00093	0.996803	1.00508
xRh2lr	jXlygR	Excessive and frequent menstruation with regular cycle	Desulfovibrio	MR Egger	10	-0.00765644	0.00373256	0.0743627	-0.0149723	-0.000340629	0.992373	0.985139	0.999659
xRh2lr	jXlygR	Excessive and frequent menstruation with regular cycle	Desulfovibrio	Weighted median	10	-0.00293679	0.00151052	0.0518694	-0.00589741	2.38421e-05	0.997068	0.99412	1.00002
xRh2lr	jXlygR	Excessive and frequent menstruation with regular cycle	Desulfovibrio	Inverse variance weighted	10	-0.0021093	0.00137111	0.123954	-0.00479667	0.000578078	0.997893	0.995215	1.00058
xRh2lr	jXlygR	Excessive and frequent menstruation with regular cycle	Desulfovibrio	Simple mode	10	-0.00297567	0.00204313	0.179257	-0.00698019	0.00102886	0.997029	0.993044	1.00103
xRh2lr	jXlygR	Excessive and frequent menstruation with regular cycle	Desulfovibrio	Weighted mode	10	-0.00306643	0.00196182	0.152477	-0.00691161	0.000778743	0.996938	0.993112	1.00078
XWlMIe	jXlygR	Excessive and frequent menstruation with regular cycle	Ruminococcustorquesgroup	MR Egger	12	0.0100079	0.00504143	0.075227	0.000126726	0.0198891	1.01006	1.00013	1.02009
XWlMIe	jXlygR	Excessive and frequent menstruation with regular cycle	Ruminococcustorquesgroup	Weighted median	12	0.00218427	0.00199939	0.274628	-0.00173453	0.00610306	1.00219	0.998267	1.00612
XWlMIe	jXlygR	Excessive and frequent menstruation with regular cycle	Ruminococcustorquesgroup	Inverse variance weighted	12	0.00145438	0.0015591	0.350907	-0.00160146	0.00451021	1.00146	0.9984	1.00452
XWlMIe	jXlygR	Excessive and frequent menstruation with regular cycle	Ruminococcustorquesgroup	Simple mode	12	0.0041391	0.00346525	0.257419	-0.00265279	0.010931	1.00415	0.997351	1.01099
XWlMIe	jXlygR	Excessive and frequent menstruation with regular cycle	Ruminococcustorquesgroup	Weighted mode	12	0.0041391	0.00314074	0.214332	-0.00201675	0.0102949	1.00415	0.997985	1.01035
ycZuum	jXlygR	Excessive and frequent menstruation with regular cycle	Ruminococcus1	MR Egger	12	-0.000502801	0.00373158	0.895489	-0.00781669	0.00681109	0.999497	0.992214	1.00683
ycZuum	jXlygR	Excessive and frequent menstruation with regular cycle	Ruminococcus1	Weighted median	12	-0.000290529	0.00182345	0.873409	-0.00386448	0.00328342	0.99971	0.996143	1.00329
ycZuum	jXlygR	Excessive and frequent menstruation with regular cycle	Ruminococcus1	Inverse variance weighted	12	-0.000188491	0.00131308	0.885856	-0.00276212	0.00238514	0.999812	0.997242	1.00239
ycZuum	jXlygR	Excessive and frequent menstruation with regular cycle	Ruminococcus1	Simple mode	12	-0.000175716	0.00294923	0.953559	-0.0059562	0.00560477	0.999824	0.994062	1.00562
ycZuum	jXlygR	Excessive and frequent menstruation with regular cycle	Ruminococcus1	Weighted mode	12	-0.000958873	0.00290258	0.74734	-0.00664793	0.00473018	0.999042	0.993374	1.00474
yWnQJl	jXlygR	Excessive and frequent menstruation with regular cycle	Peptococcus	MR Egger	16	-0.00237019	0.00262393	0.381648	-0.0075131	0.00277272	0.997633	0.992515	1.00278
yWnQJl	jXlygR	Excessive and frequent menstruation with regular cycle	Peptococcus	Weighted median	16	-0.00111224	0.000968035	0.25057	-0.00300959	0.00078511	0.998888	0.996995	1.00079
yWnQJl	jXlygR	Excessive and frequent menstruation with regular cycle	Peptococcus	Inverse variance weighted	16	-0.00128462	0.000682269	0.0597178	-0.00262187	5.26223e-05	0.998716	0.997382	1.00005
yWnQJl	jXlygR	Excessive and frequent menstruation with regular cycle	Peptococcus	Simple mode	16	-0.00294931	0.00195427	0.152032	-0.00677969	0.000881063	0.997055	0.993243	1.00088
yWnQJl	jXlygR	Excessive and frequent menstruation with regular cycle	Peptococcus	Weighted mode	16	-0.00298385	0.00196629	0.149931	-0.00683779	0.000870077	0.997021	0.993186	1.00087
Z93hoV	jXlygR	Excessive and frequent menstruation with regular cycle	Marvinbryantia	MR Egger	10	0.00388141	0.00496491	0.456862	-0.00584982	0.0136126	1.00389	0.994167	1.01371
Z93hoV	jXlygR	Excessive and frequent menstruation with regular cycle	Marvinbryantia	Weighted median	10	0.00339682	0.00161241	0.0351463	0.00023649	0.00655715	1.0034	1.00024	1.00658
Z93hoV	jXlygR	Excessive and frequent menstruation with regular cycle	Marvinbryantia	Inverse variance weighted	10	0.00283768	0.00127165	0.0256491	0.000345233	0.00533012	1.00284	1.00035	1.00534
Z93hoV	jXlygR	Excessive and frequent menstruation with regular cycle	Marvinbryantia	Simple mode	10	0.0033904	0.00260519	0.225446	-0.00171577	0.00849658	1.0034	0.998286	1.00853
Z93hoV	jXlygR	Excessive and frequent menstruation with regular cycle	Marvinbryantia	Weighted mode	10	0.0033904	0.00253583	0.214031	-0.00157982	0.00836063	1.0034	0.998421	1.0084
ZbQQpR	jXlygR	Excessive and frequent menstruation with regular cycle	RuminococcaceaeUCG004	MR Egger	12	0.00699269	0.00604705	0.274404	-0.00485953	0.0188449	1.00702	0.995152	1.01902
ZbQQpR	jXlygR	Excessive and frequent menstruation with regular cycle	RuminococcaceaeUCG004	Weighted median	12	2.22902e-05	0.00138112	0.987123	-0.0026847	0.00272928	1.00002	0.997319	1.00273
ZbQQpR	jXlygR	Excessive and frequent menstruation with regular cycle	RuminococcaceaeUCG004	Inverse variance weighted	12	-0.000339931	0.00108235	0.75347	-0.00246133	0.00178147	0.99966	0.997542	1.00178
ZbQQpR	jXlygR	Excessive and frequent menstruation with regular cycle	RuminococcaceaeUCG004	Simple mode	12	-0.000117058	0.00221213	0.958747	-0.00445283	0.00421871	0.999883	0.995557	1.00423
ZbQQpR	jXlygR	Excessive and frequent menstruation with regular cycle	RuminococcaceaeUCG004	Weighted mode	12	-4.54669e-05	0.00206575	0.982834	-0.00409434	0.00400341	0.999955	0.995914	1.00401
zZoum7	jXlygR	Excessive and frequent menstruation with regular cycle	Victivallis	MR Egger	12	0.00639531	0.00401325	0.142121	-0.00147066	0.0142613	1.00642	0.99853	1.01436
zZoum7	jXlygR	Excessive and frequent menstruation with regular cycle	Victivallis	Weighted median	12	-0.00100429	0.00084567	0.235003	-0.00266181	0.000653222	0.998996	0.997342	1.00065
zZoum7	jXlygR	Excessive and frequent menstruation with regular cycle	Victivallis	Inverse variance weighted	12	-0.000858374	0.000655266	0.190208	-0.00214269	0.000425947	0.999142	0.99786	1.00043
zZoum7	jXlygR	Excessive and frequent menstruation with regular cycle	Victivallis	Simple mode	12	-0.00102657	0.00140904	0.481493	-0.00378828	0.00173514	0.998974	0.996219	1.00174
zZoum7	jXlygR	Excessive and frequent menstruation with regular cycle	Victivallis	Weighted mode	12	-0.000948351	0.00142568	0.519631	-0.00374268	0.00184598	0.999052	0.996264	1.00185
0ksPr5	KzT8Xs	Diagnoses - secondaryExcessive and frequent menstruation with regular cycle	ErysipelotrichaceaeUCG003	MR Egger	7	-0.0175037	0.0116044	0.191829	-0.0402483	0.00524086	0.982649	0.960551	1.00525
0ksPr5	KzT8Xs	Diagnoses - secondaryExcessive and frequent menstruation with regular cycle	ErysipelotrichaceaeUCG003	Weighted median	7	-0.000647318	0.00166562	0.697547	-0.00391194	0.0026173	0.999353	0.996096	1.00262
0ksPr5	KzT8Xs	Diagnoses - secondaryExcessive and frequent menstruation with regular cycle	ErysipelotrichaceaeUCG003	Inverse variance weighted	7	-0.000561896	0.00151348	0.710442	-0.00352831	0.00240452	0.999438	0.996478	1.00241
0ksPr5	KzT8Xs	Diagnoses - secondaryExcessive and frequent menstruation with regular cycle	ErysipelotrichaceaeUCG003	Simple mode	7	0.00217492	0.00309769	0.508916	-0.00389654	0.00824639	1.00218	0.996111	1.00828
0ksPr5	KzT8Xs	Diagnoses - secondaryExcessive and frequent menstruation with regular cycle	ErysipelotrichaceaeUCG003	Weighted mode	7	0.00177312	0.00270521	0.536487	-0.0035291	0.00707534	1.00177	0.996477	1.0071
0nkc8W	KzT8Xs	Diagnoses - secondaryExcessive and frequent menstruation with regular cycle	Prevotella7	MR Egger	9	0.000187335	0.00445821	0.967656	-0.00855076	0.00892543	1.00019	0.991486	1.00897
0nkc8W	KzT8Xs	Diagnoses - secondaryExcessive and frequent menstruation with regular cycle	Prevotella7	Weighted median	9	-0.000540314	0.000671848	0.42127	-0.00185714	0.000776508	0.99946	0.998145	1.00078
0nkc8W	KzT8Xs	Diagnoses - secondaryExcessive and frequent menstruation with regular cycle	Prevotella7	Inverse variance weighted	9	-0.0003545	0.000473471	0.454023	-0.0012825	0.000573503	0.999646	0.998718	1.00057
0nkc8W	KzT8Xs	Diagnoses - secondaryExcessive and frequent menstruation with regular cycle	Prevotella7	Simple mode	9	-0.000673214	0.00103073	0.531981	-0.00269344	0.00134701	0.999327	0.99731	1.00135
0nkc8W	KzT8Xs	Diagnoses - secondaryExcessive and frequent menstruation with regular cycle	Prevotella7	Weighted mode	9	-0.000625318	0.000994916	0.547188	-0.00257535	0.00132472	0.999375	0.997428	1.00133
0QHPZj	KzT8Xs	Diagnoses - secondaryExcessive and frequent menstruation with regular cycle	Holdemania	MR Egger	8	-0.00486343	0.00989661	0.640584	-0.0242608	0.0145339	0.995148	0.976031	1.01464
0QHPZj	KzT8Xs	Diagnoses - secondaryExcessive and frequent menstruation with regular cycle	Holdemania	Weighted median	8	-0.00194941	0.00115017	0.0900981	-0.00420375	0.000304933	0.998052	0.995805	1.0003
0QHPZj	KzT8Xs	Diagnoses - secondaryExcessive and frequent menstruation with regular cycle	Holdemania	Inverse variance weighted	8	-0.00110599	0.00112476	0.32545	-0.00331052	0.00109853	0.998895	0.996695	1.0011
0QHPZj	KzT8Xs	Diagnoses - secondaryExcessive and frequent menstruation with regular cycle	Holdemania	Simple mode	8	-0.00209153	0.0019347	0.3155	-0.00588354	0.00170047	0.997911	0.994134	1.0017
0QHPZj	KzT8Xs	Diagnoses - secondaryExcessive and frequent menstruation with regular cycle	Holdemania	Weighted mode	8	-0.00200728	0.00199096	0.346933	-0.00590957	0.00189501	0.997995	0.994108	1.0019
1OBSPA	KzT8Xs	Diagnoses - secondaryExcessive and frequent menstruation with regular cycle	Howardella	MR Egger	5	0.00171447	0.00470653	0.739815	-0.00751032	0.0109393	1.00172	0.992518	1.011
1OBSPA	KzT8Xs	Diagnoses - secondaryExcessive and frequent menstruation with regular cycle	Howardella	Weighted median	5	0.000387406	0.00086408	0.653904	-0.00130619	0.002081	1.00039	0.998695	1.00208
1OBSPA	KzT8Xs	Diagnoses - secondaryExcessive and frequent menstruation with regular cycle	Howardella	Inverse variance weighted	5	0.000452017	0.000654312	0.489674	-0.000830434	0.00173447	1.00045	0.99917	1.00174
1OBSPA	KzT8Xs	Diagnoses - secondaryExcessive and frequent menstruation with regular cycle	Howardella	Simple mode	5	0.00032903	0.001208	0.798815	-0.00203865	0.00269671	1.00033	0.997963	1.0027
1OBSPA	KzT8Xs	Diagnoses - secondaryExcessive and frequent menstruation with regular cycle	Howardella	Weighted mode	5	0.000317871	0.00113646	0.793574	-0.00190959	0.00254534	1.00032	0.998092	1.00255
2cvTWf	KzT8Xs	Diagnoses - secondaryExcessive and frequent menstruation with regular cycle	Tyzzerella3	MR Egger	6	0.0144242	0.00778359	0.137485	-0.000831586	0.0296801	1.01453	0.999169	1.03012
2cvTWf	KzT8Xs	Diagnoses - secondaryExcessive and frequent menstruation with regular cycle	Tyzzerella3	Weighted median	6	-7.75051e-05	0.000862453	0.928394	-0.00176791	0.0016129	0.999922	0.998234	1.00161
2cvTWf	KzT8Xs	Diagnoses - secondaryExcessive and frequent menstruation with regular cycle	Tyzzerella3	Inverse variance weighted	6	0.000128576	0.000655973	0.844603	-0.00115713	0.00141428	1.00013	0.998844	1.00142
2cvTWf	KzT8Xs	Diagnoses - secondaryExcessive and frequent menstruation with regular cycle	Tyzzerella3	Simple mode	6	-0.000656482	0.00123861	0.618784	-0.00308415	0.00177119	0.999344	0.996921	1.00177
2cvTWf	KzT8Xs	Diagnoses - secondaryExcessive and frequent menstruation with regular cycle	Tyzzerella3	Weighted mode	6	-0.000395793	0.00119527	0.753971	-0.00273852	0.00194694	0.999604	0.997265	1.00195
2vlnTK	KzT8Xs	Diagnoses - secondaryExcessive and frequent menstruation with regular cycle	Senegalimassilia	MR Egger	5	0.00588062	0.00819928	0.525043	-0.01019	0.0219512	1.0059	0.989862	1.02219
2vlnTK	KzT8Xs	Diagnoses - secondaryExcessive and frequent menstruation with regular cycle	Senegalimassilia	Weighted median	5	0.000167955	0.00120795	0.889417	-0.00219962	0.00253553	1.00017	0.997803	1.00254
2vlnTK	KzT8Xs	Diagnoses - secondaryExcessive and frequent menstruation with regular cycle	Senegalimassilia	Inverse variance weighted	5	-0.000469636	0.000911527	0.6064	-0.00225623	0.00131696	0.99953	0.997746	1.00132
2vlnTK	KzT8Xs	Diagnoses - secondaryExcessive and frequent menstruation with regular cycle	Senegalimassilia	Simple mode	5	0.000263251	0.00159633	0.877013	-0.00286555	0.00339206	1.00026	0.997139	1.0034
2vlnTK	KzT8Xs	Diagnoses - secondaryExcessive and frequent menstruation with regular cycle	Senegalimassilia	Weighted mode	5	0.000263251	0.00158173	0.875891	-0.00283694	0.00336344	1.00026	0.997167	1.00337
5tc7OR	KzT8Xs	Diagnoses - secondaryExcessive and frequent menstruation with regular cycle	Escherichia.Shigella	MR Egger	7	0.0093163	0.0114765	0.453819	-0.0131777	0.0318103	1.00936	0.986909	1.03232
5tc7OR	KzT8Xs	Diagnoses - secondaryExcessive and frequent menstruation with regular cycle	Escherichia.Shigella	Weighted median	7	0.00105062	0.00144689	0.467762	-0.00178528	0.00388652	1.00105	0.998216	1.00389
5tc7OR	KzT8Xs	Diagnoses - secondaryExcessive and frequent menstruation with regular cycle	Escherichia.Shigella	Inverse variance weighted	7	0.000221934	0.00102419	0.828447	-0.00178547	0.00222934	1.00022	0.998216	1.00223
5tc7OR	KzT8Xs	Diagnoses - secondaryExcessive and frequent menstruation with regular cycle	Escherichia.Shigella	Simple mode	7	0.00146599	0.00178938	0.443949	-0.0020412	0.00497318	1.00147	0.997961	1.00499
5tc7OR	KzT8Xs	Diagnoses - secondaryExcessive and frequent menstruation with regular cycle	Escherichia.Shigella	Weighted mode	7	0.00143768	0.00198553	0.496266	-0.00245395	0.00532932	1.00144	0.997549	1.00534
6bGXdH	KzT8Xs	Diagnoses - secondaryExcessive and frequent menstruation with regular cycle	Ruminiclostridium5	MR Egger	7	-0.0118141	0.0257735	0.665914	-0.0623301	0.038702	0.988255	0.939573	1.03946
6bGXdH	KzT8Xs	Diagnoses - secondaryExcessive and frequent menstruation with regular cycle	Ruminiclostridium5	Weighted median	7	0.00430015	0.00167463	0.0102341	0.00101787	0.00758242	1.00431	1.00102	1.00761
6bGXdH	KzT8Xs	Diagnoses - secondaryExcessive and frequent menstruation with regular cycle	Ruminiclostridium5	Inverse variance weighted	7	0.00438782	0.00145133	0.00250017	0.00154322	0.00723242	1.0044	1.00154	1.00726
6bGXdH	KzT8Xs	Diagnoses - secondaryExcessive and frequent menstruation with regular cycle	Ruminiclostridium5	Simple mode	7	0.00432962	0.00244843	0.127419	-0.000469298	0.00912853	1.00434	0.999531	1.00917
6bGXdH	KzT8Xs	Diagnoses - secondaryExcessive and frequent menstruation with regular cycle	Ruminiclostridium5	Weighted mode	7	0.00428897	0.00255874	0.144714	-0.000726165	0.00930409	1.0043	0.999274	1.00935
6TZ4zI	KzT8Xs	Diagnoses - secondaryExcessive and frequent menstruation with regular cycle	Fusicatenibacter	MR Egger	13	0.00790046	0.00606005	0.218961	-0.00397724	0.0197782	1.00793	0.996031	1.01998
6TZ4zI	KzT8Xs	Diagnoses - secondaryExcessive and frequent menstruation with regular cycle	Fusicatenibacter	Weighted median	13	0.000296259	0.00122405	0.808755	-0.00210288	0.00269539	1.0003	0.997899	1.0027
6TZ4zI	KzT8Xs	Diagnoses - secondaryExcessive and frequent menstruation with regular cycle	Fusicatenibacter	Inverse variance weighted	13	-0.000323577	0.000881596	0.713592	-0.0020515	0.00140435	0.999676	0.997951	1.00141
6TZ4zI	KzT8Xs	Diagnoses - secondaryExcessive and frequent menstruation with regular cycle	Fusicatenibacter	Simple mode	13	0.000360669	0.00192452	0.854472	-0.00341138	0.00413272	1.00036	0.996594	1.00414
6TZ4zI	KzT8Xs	Diagnoses - secondaryExcessive and frequent menstruation with regular cycle	Fusicatenibacter	Weighted mode	13	0.000262535	0.00182201	0.88782	-0.00330861	0.00383368	1.00026	0.996697	1.00384
83XT27	KzT8Xs	Diagnoses - secondaryExcessive and frequent menstruation with regular cycle	Ruminococcustorquesgroup	MR Egger	9	-0.00346092	0.00896986	0.711075	-0.0210418	0.01412	0.996545	0.979178	1.01422
83XT27	KzT8Xs	Diagnoses - secondaryExcessive and frequent menstruation with regular cycle	Ruminococcustorquesgroup	Weighted median	9	-0.000515931	0.00145288	0.722508	-0.00336358	0.00233172	0.999484	0.996642	1.00233
83XT27	KzT8Xs	Diagnoses - secondaryExcessive and frequent menstruation with regular cycle	Ruminococcustorquesgroup	Inverse variance weighted	9	-0.000847063	0.00114333	0.458771	-0.00308799	0.00139387	0.999153	0.996917	1.00139
83XT27	KzT8Xs	Diagnoses - secondaryExcessive and frequent menstruation with regular cycle	Ruminococcustorquesgroup	Simple mode	9	-1.69479e-05	0.00237228	0.994475	-0.00466661	0.00463272	0.999983	0.995344	1.00464
83XT27	KzT8Xs	Diagnoses - secondaryExcessive and frequent menstruation with regular cycle	Ruminococcustorquesgroup	Weighted mode	9	2.54359e-05	0.0024446	0.991953	-0.00476599	0.00481686	1.00003	0.995245	1.00483
8DSL3u	KzT8Xs	Diagnoses - secondaryExcessive and frequent menstruation with regular cycle	Streptococcus	MR Egger	8	0.00656674	0.00657247	0.356307	-0.00631531	0.0194488	1.00659	0.993705	1.01964
8DSL3u	KzT8Xs	Diagnoses - secondaryExcessive and frequent menstruation with regular cycle	Streptococcus	Weighted median	8	-0.00188289	0.00145506	0.195655	-0.00473481	0.000969027	0.998119	0.995276	1.00097
8DSL3u	KzT8Xs	Diagnoses - secondaryExcessive and frequent menstruation with regular cycle	Streptococcus	Inverse variance weighted	8	-0.00169397	0.00106027	0.110116	-0.0037721	0.000384168	0.998307	0.996235	1.00038
8DSL3u	KzT8Xs	Diagnoses - secondaryExcessive and frequent menstruation with regular cycle	Streptococcus	Simple mode	8	-0.00213834	0.00208696	0.339642	-0.00622879	0.00195211	0.997864	0.993791	1.00195
8DSL3u	KzT8Xs	Diagnoses - secondaryExcessive and frequent menstruation with regular cycle	Streptococcus	Weighted mode	8	-0.00199584	0.00206211	0.365356	-0.00603757	0.0020459	0.998006	0.993981	1.00205
8HpARa	KzT8Xs	Diagnoses - secondaryExcessive and frequent menstruation with regular cycle	RuminococcaceaeUCG010	MR Egger	7	0.0163868	0.0149874	0.324085	-0.0129884	0.0457621	1.01652	0.987096	1.04683
8HpARa	KzT8Xs	Diagnoses - secondaryExcessive and frequent menstruation with regular cycle	RuminococcaceaeUCG010	Weighted median	7	-0.00018546	0.00132251	0.888476	-0.00277758	0.00240666	0.999815	0.997226	1.00241
8HpARa	KzT8Xs	Diagnoses - secondaryExcessive and frequent menstruation with regular cycle	RuminococcaceaeUCG010	Inverse variance weighted	7	-0.000856385	0.0010269	0.404309	-0.00286911	0.00115634	0.999144	0.997135	1.00116
8HpARa	KzT8Xs	Diagnoses - secondaryExcessive and frequent menstruation with regular cycle	RuminococcaceaeUCG010	Simple mode	7	0.000164245	0.00174945	0.928258	-0.00326469	0.00359318	1.00016	0.996741	1.0036
8HpARa	KzT8Xs	Diagnoses - secondaryExcessive and frequent menstruation with regular cycle	RuminococcaceaeUCG010	Weighted mode	7	0.000164245	0.00186189	0.932577	-0.00348506	0.00381355	1.00016	0.996521	1.00382
8LhMLT	KzT8Xs	Diagnoses - secondaryExcessive and frequent menstruation with regular cycle	RuminococcaceaeUCG005	MR Egger	10	0.00916526	0.0100218	0.387169	-0.0104774	0.0288079	1.00921	0.989577	1.02923
8LhMLT	KzT8Xs	Diagnoses - secondaryExcessive and frequent menstruation with regular cycle	RuminococcaceaeUCG005	Weighted median	10	0.000727928	0.00127654	0.568517	-0.00177408	0.00322994	1.00073	0.998227	1.00324
8LhMLT	KzT8Xs	Diagnoses - secondaryExcessive and frequent menstruation with regular cycle	RuminococcaceaeUCG005	Inverse variance weighted	10	0.000864679	0.000950823	0.363139	-0.000998933	0.00272829	1.00087	0.999002	1.00273
8LhMLT	KzT8Xs	Diagnoses - secondaryExcessive and frequent menstruation with regular cycle	RuminococcaceaeUCG005	Simple mode	10	0.000833106	0.00220562	0.714393	-0.00348992	0.00515613	1.00083	0.996516	1.00517
8LhMLT	KzT8Xs	Diagnoses - secondaryExcessive and frequent menstruation with regular cycle	RuminococcaceaeUCG005	Weighted mode	10	0.000833106	0.0020725	0.697077	-0.00322899	0.00489521	1.00083	0.996776	1.00491
8mD2QM	KzT8Xs	Diagnoses - secondaryExcessive and frequent menstruation with regular cycle	Marvinbryantia	MR Egger	5	-0.00326804	0.00765296	0.698152	-0.0182678	0.0117318	0.996737	0.981898	1.0118
8mD2QM	KzT8Xs	Diagnoses - secondaryExcessive and frequent menstruation with regular cycle	Marvinbryantia	Weighted median	5	-0.000525817	0.00141015	0.709237	-0.00328971	0.00223807	0.999474	0.996716	1.00224
8mD2QM	KzT8Xs	Diagnoses - secondaryExcessive and frequent menstruation with regular cycle	Marvinbryantia	Inverse variance weighted	5	-0.0013816	0.0011366	0.224157	-0.00360934	0.000846145	0.998619	0.996397	1.00085
8mD2QM	KzT8Xs	Diagnoses - secondaryExcessive and frequent menstruation with regular cycle	Marvinbryantia	Simple mode	5	-0.000276639	0.00183463	0.887442	-0.0038725	0.00331923	0.999723	0.996135	1.00332
8mD2QM	KzT8Xs	Diagnoses - secondaryExcessive and frequent menstruation with regular cycle	Marvinbryantia	Weighted mode	5	-0.000276639	0.00178282	0.884203	-0.00377097	0.00321769	0.999723	0.996236	1.00322
98iPBu	KzT8Xs	Diagnoses - secondaryExcessive and frequent menstruation with regular cycle	Eubacteriumrectalegroup	MR Egger	7	0.00129296	0.0188765	0.948046	-0.035705	0.038291	1.00129	0.964925	1.03903
98iPBu	KzT8Xs	Diagnoses - secondaryExcessive and frequent menstruation with regular cycle	Eubacteriumrectalegroup	Weighted median	7	-0.00153628	0.00171227	0.369605	-0.00489233	0.00181978	0.998465	0.99512	1.00182
98iPBu	KzT8Xs	Diagnoses - secondaryExcessive and frequent menstruation with regular cycle	Eubacteriumrectalegroup	Inverse variance weighted	7	-0.00245508	0.00138533	0.0763622	-0.00517033	0.000260172	0.997548	0.994843	1.00026
98iPBu	KzT8Xs	Diagnoses - secondaryExcessive and frequent menstruation with regular cycle	Eubacteriumrectalegroup	Simple mode	7	-0.00125455	0.00293708	0.684178	-0.00701123	0.00450213	0.998746	0.993013	1.00451
98iPBu	KzT8Xs	Diagnoses - secondaryExcessive and frequent menstruation with regular cycle	Eubacteriumrectalegroup	Weighted mode	7	-0.000975879	0.00255944	0.716128	-0.00599239	0.00404063	0.999025	0.994026	1.00405
9f4e75	KzT8Xs	Diagnoses - secondaryExcessive and frequent menstruation with regular cycle	Oscillospira	MR Egger	5	-0.00596866	0.0143029	0.704522	-0.0340024	0.0220651	0.994049	0.966569	1.02231
9f4e75	KzT8Xs	Diagnoses - secondaryExcessive and frequent menstruation with regular cycle	Oscillospira	Weighted median	5	0.00118084	0.00142599	0.407624	-0.00161411	0.00397579	1.00118	0.998387	1.00398
9f4e75	KzT8Xs	Diagnoses - secondaryExcessive and frequent menstruation with regular cycle	Oscillospira	Inverse variance weighted	5	0.00068379	0.0010923	0.531308	-0.00145712	0.0028247	1.00068	0.998544	1.00283
9f4e75	KzT8Xs	Diagnoses - secondaryExcessive and frequent menstruation with regular cycle	Oscillospira	Simple mode	5	0.00145807	0.00193705	0.493489	-0.00233854	0.00525468	1.00146	0.997664	1.00527
9f4e75	KzT8Xs	Diagnoses - secondaryExcessive and frequent menstruation with regular cycle	Oscillospira	Weighted mode	5	0.00143439	0.00193194	0.499042	-0.00235222	0.005221	1.00144	0.997651	1.00523
9t6O6a	KzT8Xs	Diagnoses - secondaryExcessive and frequent menstruation with regular cycle	Adlercreutzia	MR Egger	7	0.00622329	0.00618465	0.36048	-0.00589861	0.0183452	1.00624	0.994119	1.01851
9t6O6a	KzT8Xs	Diagnoses - secondaryExcessive and frequent menstruation with regular cycle	Adlercreutzia	Weighted median	7	-0.000730112	0.00107092	0.495388	-0.00282911	0.00136888	0.99927	0.997175	1.00137
9t6O6a	KzT8Xs	Diagnoses - secondaryExcessive and frequent menstruation with regular cycle	Adlercreutzia	Inverse variance weighted	7	-0.000882283	0.000838089	0.292464	-0.00252494	0.000760372	0.999118	0.997478	1.00076
9t6O6a	KzT8Xs	Diagnoses - secondaryExcessive and frequent menstruation with regular cycle	Adlercreutzia	Simple mode	7	-0.000831308	0.00156764	0.614951	-0.00390387	0.00224126	0.999169	0.996104	1.00224
9t6O6a	KzT8Xs	Diagnoses - secondaryExcessive and frequent menstruation with regular cycle	Adlercreutzia	Weighted mode	7	-0.000814296	0.00149326	0.6052	-0.00374108	0.00211249	0.999186	0.996266	1.00211
A2Dqmb	KzT8Xs	Diagnoses - secondaryExcessive and frequent menstruation with regular cycle	Phascolarctobacterium	MR Egger	7	-0.00243535	0.00605177	0.704003	-0.0142968	0.00942612	0.997568	0.985805	1.00947
A2Dqmb	KzT8Xs	Diagnoses - secondaryExcessive and frequent menstruation with regular cycle	Phascolarctobacterium	Weighted median	7	-0.00176757	0.0012247	0.148946	-0.00416798	0.000632846	0.998234	0.995841	1.00063
A2Dqmb	KzT8Xs	Diagnoses - secondaryExcessive and frequent menstruation with regular cycle	Phascolarctobacterium	Inverse variance weighted	7	-0.00161094	0.000944446	0.0880638	-0.00346206	0.000240172	0.99839	0.996544	1.00024
A2Dqmb	KzT8Xs	Diagnoses - secondaryExcessive and frequent menstruation with regular cycle	Phascolarctobacterium	Simple mode	7	-0.0019468	0.00187184	0.3384	-0.0056156	0.00172199	0.998055	0.9944	1.00172
A2Dqmb	KzT8Xs	Diagnoses - secondaryExcessive and frequent menstruation with regular cycle	Phascolarctobacterium	Weighted mode	7	-0.00187092	0.00172448	0.319614	-0.00525091	0.00150906	0.998131	0.994763	1.00151
aDEsHU	KzT8Xs	Diagnoses - secondaryExcessive and frequent menstruation with regular cycle	Intestinibacter	MR Egger	7	0.000525201	0.011977	0.966721	-0.0229497	0.0240001	1.00053	0.977312	1.02429
aDEsHU	KzT8Xs	Diagnoses - secondaryExcessive and frequent menstruation with regular cycle	Intestinibacter	Weighted median	7	0.00118237	0.00141422	0.403123	-0.0015895	0.00395424	1.00118	0.998412	1.00396
aDEsHU	KzT8Xs	Diagnoses - secondaryExcessive and frequent menstruation with regular cycle	Intestinibacter	Inverse variance weighted	7	0.000526217	0.00117939	0.655468	-0.00178538	0.00283781	1.00053	0.998216	1.00284
aDEsHU	KzT8Xs	Diagnoses - secondaryExcessive and frequent menstruation with regular cycle	Intestinibacter	Simple mode	7	0.00136618	0.00200275	0.520595	-0.00255922	0.00529158	1.00137	0.997444	1.00531
aDEsHU	KzT8Xs	Diagnoses - secondaryExcessive and frequent menstruation with regular cycle	Intestinibacter	Weighted mode	7	0.00133783	0.00179184	0.483508	-0.00217417	0.00484984	1.00134	0.997828	1.00486
AdTfsj	KzT8Xs	Diagnoses - secondaryExcessive and frequent menstruation with regular cycle	Eubacteriumeligensgroup	Inverse variance weighted	2	-0.0039296	0.0018662	0.0352334	-0.00758735	-0.000271842	0.996078	0.992441	0.999728
ah0x4L	KzT8Xs	Diagnoses - secondaryExcessive and frequent menstruation with regular cycle	Parasutterella	MR Egger	13	-0.00426833	0.0107551	0.699059	-0.0253484	0.0168117	0.995741	0.97497	1.01695
ah0x4L	KzT8Xs	Diagnoses - secondaryExcessive and frequent menstruation with regular cycle	Parasutterella	Weighted median	13	4.26728e-05	0.00102464	0.96678	-0.00196562	0.00205097	1.00004	0.998036	1.00205
ah0x4L	KzT8Xs	Diagnoses - secondaryExcessive and frequent menstruation with regular cycle	Parasutterella	Inverse variance weighted	13	0.000275008	0.000809676	0.734119	-0.00131196	0.00186197	1.00028	0.998689	1.00186
ah0x4L	KzT8Xs	Diagnoses - secondaryExcessive and frequent menstruation with regular cycle	Parasutterella	Simple mode	13	-0.000890079	0.00175868	0.621952	-0.0043371	0.00255694	0.99911	0.995672	1.00256
ah0x4L	KzT8Xs	Diagnoses - secondaryExcessive and frequent menstruation with regular cycle	Parasutterella	Weighted mode	13	-0.000513516	0.00184276	0.785244	-0.00412532	0.00309829	0.999487	0.995883	1.0031
alCS52	KzT8Xs	Diagnoses - secondaryExcessive and frequent menstruation with regular cycle	RuminococcaceaeUCG009	MR Egger	8	0.00740084	0.0093381	0.458227	-0.0109018	0.0257035	1.00743	0.989157	1.02604
alCS52	KzT8Xs	Diagnoses - secondaryExcessive and frequent menstruation with regular cycle	RuminococcaceaeUCG009	Weighted median	8	0.000338705	0.00094288	0.719428	-0.00150934	0.00218675	1.00034	0.998492	1.00219
alCS52	KzT8Xs	Diagnoses - secondaryExcessive and frequent menstruation with regular cycle	RuminococcaceaeUCG009	Inverse variance weighted	8	0.000769352	0.000748946	0.304304	-0.000698582	0.00223729	1.00077	0.999302	1.00224
alCS52	KzT8Xs	Diagnoses - secondaryExcessive and frequent menstruation with regular cycle	RuminococcaceaeUCG009	Simple mode	8	0.000257917	0.00141442	0.860478	-0.00251435	0.00303018	1.00026	0.997489	1.00303
alCS52	KzT8Xs	Diagnoses - secondaryExcessive and frequent menstruation with regular cycle	RuminococcaceaeUCG009	Weighted mode	8	0.000243049	0.00142124	0.869052	-0.00254258	0.00302868	1.00024	0.997461	1.00303
BbJFLW	KzT8Xs	Diagnoses - secondaryExcessive and frequent menstruation with regular cycle	Anaerostipes	MR Egger	9	-0.0102285	0.00824658	0.254812	-0.0263918	0.0059348	0.989824	0.973953	1.00595
BbJFLW	KzT8Xs	Diagnoses - secondaryExcessive and frequent menstruation with regular cycle	Anaerostipes	Weighted median	9	-0.000787791	0.00135006	0.55954	-0.0034339	0.00185832	0.999213	0.996572	1.00186
BbJFLW	KzT8Xs	Diagnoses - secondaryExcessive and frequent menstruation with regular cycle	Anaerostipes	Inverse variance weighted	9	-0.000696898	0.00103954	0.502609	-0.0027344	0.0013406	0.999303	0.997269	1.00134
BbJFLW	KzT8Xs	Diagnoses - secondaryExcessive and frequent menstruation with regular cycle	Anaerostipes	Simple mode	9	-0.00209639	0.00230941	0.39053	-0.00662283	0.00243005	0.997906	0.993399	1.00243
BbJFLW	KzT8Xs	Diagnoses - secondaryExcessive and frequent menstruation with regular cycle	Anaerostipes	Weighted mode	9	-0.00200167	0.00222172	0.393926	-0.00635623	0.0023529	0.998	0.993664	1.00236
bMV7KS	KzT8Xs	Diagnoses - secondaryExcessive and frequent menstruation with regular cycle	Terrisporobacter	MR Egger	3	-0.0229799	0.0179131	0.421521	-0.0580896	0.0121298	0.977282	0.943565	1.0122
bMV7KS	KzT8Xs	Diagnoses - secondaryExcessive and frequent menstruation with regular cycle	Terrisporobacter	Weighted median	3	-0.000244498	0.00152255	0.872421	-0.00322869	0.00273969	0.999756	0.996777	1.00274
bMV7KS	KzT8Xs	Diagnoses - secondaryExcessive and frequent menstruation with regular cycle	Terrisporobacter	Inverse variance weighted	3	-0.00112418	0.00117739	0.339676	-0.00343186	0.00118351	0.998876	0.996574	1.00118
bMV7KS	KzT8Xs	Diagnoses - secondaryExcessive and frequent menstruation with regular cycle	Terrisporobacter	Simple mode	3	-4.82957e-05	0.00175021	0.980492	-0.00347871	0.00338212	0.999952	0.996527	1.00339
bMV7KS	KzT8Xs	Diagnoses - secondaryExcessive and frequent menstruation with regular cycle	Terrisporobacter	Weighted mode	3	-3.48607e-05	0.00171373	0.985618	-0.00339378	0.00332406	0.999965	0.996612	1.00333
BU0S0v	KzT8Xs	Diagnoses - secondaryExcessive and frequent menstruation with regular cycle	Ruminiclostridium6	MR Egger	7	0.000129756	0.0135738	0.992743	-0.0264749	0.0267344	1.00013	0.973873	1.02709
BU0S0v	KzT8Xs	Diagnoses - secondaryExcessive and frequent menstruation with regular cycle	Ruminiclostridium6	Weighted median	7	-0.00208278	0.00181309	0.25066	-0.00563643	0.00147087	0.997919	0.994379	1.00147
BU0S0v	KzT8Xs	Diagnoses - secondaryExcessive and frequent menstruation with regular cycle	Ruminiclostridium6	Inverse variance weighted	7	-0.000422465	0.00166599	0.799819	-0.00368781	0.00284288	0.999578	0.996319	1.00285
BU0S0v	KzT8Xs	Diagnoses - secondaryExcessive and frequent menstruation with regular cycle	Ruminiclostridium6	Simple mode	7	-0.00358218	0.00314574	0.298227	-0.00974782	0.00258347	0.996424	0.9903	1.00259
BU0S0v	KzT8Xs	Diagnoses - secondaryExcessive and frequent menstruation with regular cycle	Ruminiclostridium6	Weighted mode	7	-0.00353057	0.00276437	0.248737	-0.00894873	0.00188759	0.996476	0.991091	1.00189
chUC1t	KzT8Xs	Diagnoses - secondaryExcessive and frequent menstruation with regular cycle	Coprococcus2	MR Egger	7	-0.000887537	0.0102998	0.934675	-0.0210751	0.0193	0.999113	0.979145	1.01949
chUC1t	KzT8Xs	Diagnoses - secondaryExcessive and frequent menstruation with regular cycle	Coprococcus2	Weighted median	7	-0.000656244	0.00131053	0.616548	-0.00322487	0.00191239	0.999344	0.99678	1.00191
chUC1t	KzT8Xs	Diagnoses - secondaryExcessive and frequent menstruation with regular cycle	Coprococcus2	Inverse variance weighted	7	0.000183086	0.000975898	0.851184	-0.00172967	0.00209585	1.00018	0.998272	1.0021
chUC1t	KzT8Xs	Diagnoses - secondaryExcessive and frequent menstruation with regular cycle	Coprococcus2	Simple mode	7	-0.00126931	0.0020259	0.554034	-0.00524008	0.00270146	0.998731	0.994774	1.00271
chUC1t	KzT8Xs	Diagnoses - secondaryExcessive and frequent menstruation with regular cycle	Coprococcus2	Weighted mode	7	-0.00121116	0.00191172	0.549748	-0.00495813	0.0025358	0.99879	0.995054	1.00254
Efdc4T	KzT8Xs	Diagnoses - secondaryExcessive and frequent menstruation with regular cycle	Turicibacter	MR Egger	7	-0.00992678	0.00782118	0.260233	-0.0252563	0.00540272	0.990122	0.97506	1.00542
Efdc4T	KzT8Xs	Diagnoses - secondaryExcessive and frequent menstruation with regular cycle	Turicibacter	Weighted median	7	-0.00155431	0.0012095	0.198764	-0.00392493	0.000816314	0.998447	0.996083	1.00082
Efdc4T	KzT8Xs	Diagnoses - secondaryExcessive and frequent menstruation with regular cycle	Turicibacter	Inverse variance weighted	7	-0.00151962	0.000944783	0.10774	-0.0033714	0.000332153	0.998482	0.996634	1.00033
Efdc4T	KzT8Xs	Diagnoses - secondaryExcessive and frequent menstruation with regular cycle	Turicibacter	Simple mode	7	-0.00296366	0.00213229	0.213935	-0.00714294	0.00121562	0.997041	0.992883	1.00122
Efdc4T	KzT8Xs	Diagnoses - secondaryExcessive and frequent menstruation with regular cycle	Turicibacter	Weighted mode	7	-0.00280765	0.0019803	0.206033	-0.00668904	0.00107374	0.997196	0.993333	1.00107
EfwS8S	KzT8Xs	Diagnoses - secondaryExcessive and frequent menstruation with regular cycle	Lachnoclostridium	MR Egger	6	0.000958985	0.0180177	0.960105	-0.0343556	0.0362736	1.00096	0.966228	1.03694
EfwS8S	KzT8Xs	Diagnoses - secondaryExcessive and frequent menstruation with regular cycle	Lachnoclostridium	Weighted median	6	-0.000778247	0.00173276	0.653333	-0.00417445	0.00261796	0.999222	0.995834	1.00262
EfwS8S	KzT8Xs	Diagnoses - secondaryExcessive and frequent menstruation with regular cycle	Lachnoclostridium	Inverse variance weighted	6	-0.00100164	0.00151759	0.509242	-0.00397611	0.00197284	0.998999	0.996032	1.00197
EfwS8S	KzT8Xs	Diagnoses - secondaryExcessive and frequent menstruation with regular cycle	Lachnoclostridium	Simple mode	6	-0.00100939	0.0028492	0.737585	-0.00659382	0.00457504	0.998991	0.993428	1.00459
EfwS8S	KzT8Xs	Diagnoses - secondaryExcessive and frequent menstruation with regular cycle	Lachnoclostridium	Weighted mode	6	-0.00100939	0.00253487	0.706914	-0.00597773	0.00395894	0.998991	0.99404	1.00397
escVEX	KzT8Xs	Diagnoses - secondaryExcessive and frequent menstruation with regular cycle	Victivallis	MR Egger	10	-0.00316038	0.00398869	0.45102	-0.0109782	0.00465745	0.996845	0.989082	1.00467
escVEX	KzT8Xs	Diagnoses - secondaryExcessive and frequent menstruation with regular cycle	Victivallis	Weighted median	10	-0.00056393	0.000594356	0.342717	-0.00172887	0.000601007	0.999436	0.998273	1.0006
escVEX	KzT8Xs	Diagnoses - secondaryExcessive and frequent menstruation with regular cycle	Victivallis	Inverse variance weighted	10	-0.000407666	0.000437582	0.351526	-0.00126533	0.000449994	0.999592	0.998735	1.00045
escVEX	KzT8Xs	Diagnoses - secondaryExcessive and frequent menstruation with regular cycle	Victivallis	Simple mode	10	-0.00143968	0.00105065	0.203808	-0.00349897	0.000619599	0.998561	0.996507	1.00062
escVEX	KzT8Xs	Diagnoses - secondaryExcessive and frequent menstruation with regular cycle	Victivallis	Weighted mode	10	-0.00143968	0.0010371	0.198479	-0.0034724	0.000593033	0.998561	0.996534	1.00059
EzT2h1	KzT8Xs	Diagnoses - secondaryExcessive and frequent menstruation with regular cycle	Dialister	MR Egger	10	0.00521982	0.00775238	0.519718	-0.00997484	0.0204145	1.00523	0.990075	1.02062
EzT2h1	KzT8Xs	Diagnoses - secondaryExcessive and frequent menstruation with regular cycle	Dialister	Weighted median	10	-3.65221e-05	0.00110329	0.973592	-0.00219897	0.00212593	0.999963	0.997803	1.00213
EzT2h1	KzT8Xs	Diagnoses - secondaryExcessive and frequent menstruation with regular cycle	Dialister	Inverse variance weighted	10	0.000452632	0.000841677	0.590733	-0.00119706	0.00210232	1.00045	0.998804	1.0021
EzT2h1	KzT8Xs	Diagnoses - secondaryExcessive and frequent menstruation with regular cycle	Dialister	Simple mode	10	-0.000965852	0.00170535	0.58499	-0.00430834	0.00237664	0.999035	0.995701	1.00238
EzT2h1	KzT8Xs	Diagnoses - secondaryExcessive and frequent menstruation with regular cycle	Dialister	Weighted mode	10	-0.000990913	0.00172412	0.579552	-0.00437019	0.00238837	0.99901	0.995639	1.00239
FamsHm	KzT8Xs	Diagnoses - secondaryExcessive and frequent menstruation with regular cycle	LachnospiraceaeUCG010	MR Egger	8	0.0062017	0.00790987	0.462834	-0.00930165	0.0217051	1.00622	0.990741	1.02194
FamsHm	KzT8Xs	Diagnoses - secondaryExcessive and frequent menstruation with regular cycle	LachnospiraceaeUCG010	Weighted median	8	0.000463018	0.00123534	0.707801	-0.00195825	0.00288428	1.00046	0.998044	1.00289
FamsHm	KzT8Xs	Diagnoses - secondaryExcessive and frequent menstruation with regular cycle	LachnospiraceaeUCG010	Inverse variance weighted	8	0.000123594	0.00101693	0.903266	-0.00186958	0.00211677	1.00012	0.998132	1.00212
FamsHm	KzT8Xs	Diagnoses - secondaryExcessive and frequent menstruation with regular cycle	LachnospiraceaeUCG010	Simple mode	8	0.000237066	0.00182077	0.90007	-0.00333165	0.00380578	1.00024	0.996674	1.00381
FamsHm	KzT8Xs	Diagnoses - secondaryExcessive and frequent menstruation with regular cycle	LachnospiraceaeUCG010	Weighted mode	8	0.000264663	0.0018952	0.89287	-0.00344993	0.00397925	1.00026	0.996556	1.00399
fPMpOG	KzT8Xs	Diagnoses - secondaryExcessive and frequent menstruation with regular cycle	Barnesiella	MR Egger	9	0.000837314	0.00553581	0.884042	-0.0100129	0.0116875	1.00084	0.990037	1.01176
fPMpOG	KzT8Xs	Diagnoses - secondaryExcessive and frequent menstruation with regular cycle	Barnesiella	Weighted median	9	0.000197393	0.00121815	0.871272	-0.00219018	0.00258497	1.0002	0.997812	1.00259
fPMpOG	KzT8Xs	Diagnoses - secondaryExcessive and frequent menstruation with regular cycle	Barnesiella	Inverse variance weighted	9	0.000283986	0.000937391	0.761926	-0.0015533	0.00212127	1.00028	0.998448	1.00212
fPMpOG	KzT8Xs	Diagnoses - secondaryExcessive and frequent menstruation with regular cycle	Barnesiella	Simple mode	9	-8.43031e-05	0.00167537	0.961102	-0.00336802	0.00319942	0.999916	0.996638	1.0032
fPMpOG	KzT8Xs	Diagnoses - secondaryExcessive and frequent menstruation with regular cycle	Barnesiella	Weighted mode	9	-2.74729e-05	0.00177034	0.987999	-0.00349733	0.00344239	0.999973	0.996509	1.00345
g3xxBP	KzT8Xs	Diagnoses - secondaryExcessive and frequent menstruation with regular cycle	Prevotella9	MR Egger	12	-0.00445549	0.00772783	0.576989	-0.019602	0.0106911	0.995554	0.980589	1.01075
g3xxBP	KzT8Xs	Diagnoses - secondaryExcessive and frequent menstruation with regular cycle	Prevotella9	Weighted median	12	0.0021425	0.00103224	0.0379322	0.000119312	0.00416568	1.00214	1.00012	1.00417
g3xxBP	KzT8Xs	Diagnoses - secondaryExcessive and frequent menstruation with regular cycle	Prevotella9	Inverse variance weighted	12	0.00178267	0.000770924	0.0207565	0.000271662	0.00329368	1.00178	1.00027	1.0033
g3xxBP	KzT8Xs	Diagnoses - secondaryExcessive and frequent menstruation with regular cycle	Prevotella9	Simple mode	12	0.00356045	0.00181506	0.0756051	2.94209e-06	0.00711796	1.00357	1	1.00714
g3xxBP	KzT8Xs	Diagnoses - secondaryExcessive and frequent menstruation with regular cycle	Prevotella9	Weighted mode	12	0.00321367	0.00194134	0.126067	-0.000591369	0.0070187	1.00322	0.999409	1.00704
g8ikcV	KzT8Xs	Diagnoses - secondaryExcessive and frequent menstruation with regular cycle	Eubacteriumoxidoreducensgroup	MR Egger	4	0.0412689	0.0719133	0.623991	-0.0996811	0.182219	1.04213	0.905126	1.19988
g8ikcV	KzT8Xs	Diagnoses - secondaryExcessive and frequent menstruation with regular cycle	Eubacteriumoxidoreducensgroup	Weighted median	4	0.000397277	0.00116377	0.732825	-0.00188371	0.00267827	1.0004	0.998118	1.00268
g8ikcV	KzT8Xs	Diagnoses - secondaryExcessive and frequent menstruation with regular cycle	Eubacteriumoxidoreducensgroup	Inverse variance weighted	4	0.000736264	0.00107084	0.491731	-0.00136258	0.00283511	1.00074	0.998638	1.00284
g8ikcV	KzT8Xs	Diagnoses - secondaryExcessive and frequent menstruation with regular cycle	Eubacteriumoxidoreducensgroup	Simple mode	4	0.000214133	0.00170334	0.90791	-0.00312442	0.00355268	1.00021	0.99688	1.00356
g8ikcV	KzT8Xs	Diagnoses - secondaryExcessive and frequent menstruation with regular cycle	Eubacteriumoxidoreducensgroup	Weighted mode	4	0.000171076	0.00159187	0.921201	-0.00294898	0.00329114	1.00017	0.997055	1.0033
gAagyd	KzT8Xs	Diagnoses - secondaryExcessive and frequent menstruation with regular cycle	FamilyXIIIAD3011group	MR Egger	8	0.00611725	0.00744045	0.442424	-0.00846602	0.0207005	1.00614	0.99157	1.02092
gAagyd	KzT8Xs	Diagnoses - secondaryExcessive and frequent menstruation with regular cycle	FamilyXIIIAD3011group	Weighted median	8	0.00127275	0.00124511	0.306688	-0.00116767	0.00371317	1.00127	0.998833	1.00372
gAagyd	KzT8Xs	Diagnoses - secondaryExcessive and frequent menstruation with regular cycle	FamilyXIIIAD3011group	Inverse variance weighted	8	0.00125044	0.000980417	0.202163	-0.000671181	0.00317205	1.00125	0.999329	1.00318
gAagyd	KzT8Xs	Diagnoses - secondaryExcessive and frequent menstruation with regular cycle	FamilyXIIIAD3011group	Simple mode	8	-0.000548638	0.00196734	0.788401	-0.00440462	0.00330734	0.999452	0.995605	1.00331
gAagyd	KzT8Xs	Diagnoses - secondaryExcessive and frequent menstruation with regular cycle	FamilyXIIIAD3011group	Weighted mode	8	0.0027857	0.00195304	0.19681	-0.00104227	0.00661367	1.00279	0.998958	1.00664
GmrXNE	KzT8Xs	Diagnoses - secondaryExcessive and frequent menstruation with regular cycle	Paraprevotella	MR Egger	8	0.0043586	0.00911983	0.649617	-0.0135163	0.0222335	1.00437	0.986575	1.02248
GmrXNE	KzT8Xs	Diagnoses - secondaryExcessive and frequent menstruation with regular cycle	Paraprevotella	Weighted median	8	-0.000266175	0.000987787	0.787571	-0.00220224	0.00166989	0.999734	0.9978	1.00167
GmrXNE	KzT8Xs	Diagnoses - secondaryExcessive and frequent menstruation with regular cycle	Paraprevotella	Inverse variance weighted	8	0.000501494	0.00108068	0.642608	-0.00161663	0.00261962	1.0005	0.998385	1.00262
GmrXNE	KzT8Xs	Diagnoses - secondaryExcessive and frequent menstruation with regular cycle	Paraprevotella	Simple mode	8	-0.000298973	0.00156152	0.853598	-0.00335955	0.0027616	0.999701	0.996646	1.00277
GmrXNE	KzT8Xs	Diagnoses - secondaryExcessive and frequent menstruation with regular cycle	Paraprevotella	Weighted mode	8	-0.000298973	0.00129012	0.823368	-0.0028276	0.00222966	0.999701	0.997176	1.00223
Grjnbt	KzT8Xs	Diagnoses - secondaryExcessive and frequent menstruation with regular cycle	RikenellaceaeRC9gutgroup	MR Egger	11	-0.00425136	0.00355639	0.262472	-0.0112219	0.00271916	0.995758	0.988841	1.00272
Grjnbt	KzT8Xs	Diagnoses - secondaryExcessive and frequent menstruation with regular cycle	RikenellaceaeRC9gutgroup	Weighted median	11	-0.000324676	0.00061451	0.597257	-0.00152912	0.000879764	0.999675	0.998472	1.00088
Grjnbt	KzT8Xs	Diagnoses - secondaryExcessive and frequent menstruation with regular cycle	RikenellaceaeRC9gutgroup	Inverse variance weighted	11	0.000177331	0.000545925	0.745312	-0.000892682	0.00124734	1.00018	0.999108	1.00125
Grjnbt	KzT8Xs	Diagnoses - secondaryExcessive and frequent menstruation with regular cycle	RikenellaceaeRC9gutgroup	Simple mode	11	-0.000641233	0.000865614	0.475859	-0.00233784	0.00105537	0.999359	0.997665	1.00106
Grjnbt	KzT8Xs	Diagnoses - secondaryExcessive and frequent menstruation with regular cycle	RikenellaceaeRC9gutgroup	Weighted mode	11	-0.000559556	0.000843566	0.522121	-0.00221295	0.00109383	0.999441	0.99779	1.00109
H2uKlE	KzT8Xs	Diagnoses - secondaryExcessive and frequent menstruation with regular cycle	Bifidobacterium	MR Egger	11	-0.000225349	0.00473425	0.963075	-0.00950448	0.00905379	0.999775	0.990541	1.00909
H2uKlE	KzT8Xs	Diagnoses - secondaryExcessive and frequent menstruation with regular cycle	Bifidobacterium	Weighted median	11	0.00049228	0.00114576	0.667447	-0.00175341	0.00273796	1.00049	0.998248	1.00274
H2uKlE	KzT8Xs	Diagnoses - secondaryExcessive and frequent menstruation with regular cycle	Bifidobacterium	Inverse variance weighted	11	0.000469415	0.0011694	0.688114	-0.00182261	0.00276144	1.00047	0.998179	1.00277
H2uKlE	KzT8Xs	Diagnoses - secondaryExcessive and frequent menstruation with regular cycle	Bifidobacterium	Simple mode	11	0.000328449	0.00203153	0.874781	-0.00365336	0.00431026	1.00033	0.996353	1.00432
H2uKlE	KzT8Xs	Diagnoses - secondaryExcessive and frequent menstruation with regular cycle	Bifidobacterium	Weighted mode	11	0.000385363	0.00145259	0.796173	-0.00246172	0.00323245	1.00039	0.997541	1.00324
hIDIZS	KzT8Xs	Diagnoses - secondaryExcessive and frequent menstruation with regular cycle	Butyricimonas	MR Egger	11	-0.00106249	0.00938662	0.912363	-0.0194603	0.0173353	0.998938	0.980728	1.01749
hIDIZS	KzT8Xs	Diagnoses - secondaryExcessive and frequent menstruation with regular cycle	Butyricimonas	Weighted median	11	0.000779885	0.00111771	0.485332	-0.00141083	0.0029706	1.00078	0.99859	1.00298
hIDIZS	KzT8Xs	Diagnoses - secondaryExcessive and frequent menstruation with regular cycle	Butyricimonas	Inverse variance weighted	11	0.00101551	0.000865225	0.240519	-0.000680335	0.00271135	1.00102	0.99932	1.00272
hIDIZS	KzT8Xs	Diagnoses - secondaryExcessive and frequent menstruation with regular cycle	Butyricimonas	Simple mode	11	0.00244602	0.00188566	0.2237	-0.00124987	0.00614192	1.00245	0.998751	1.00616
hIDIZS	KzT8Xs	Diagnoses - secondaryExcessive and frequent menstruation with regular cycle	Butyricimonas	Weighted mode	11	0.000391739	0.00183857	0.835556	-0.00321186	0.00399534	1.00039	0.996793	1.004
Hj2yiI	KzT8Xs	Diagnoses - secondaryExcessive and frequent menstruation with regular cycle	Clostridiuminnocuumgroup	MR Egger	9	0.00213432	0.00340049	0.55015	-0.00453064	0.00879928	1.00214	0.99548	1.00884
Hj2yiI	KzT8Xs	Diagnoses - secondaryExcessive and frequent menstruation with regular cycle	Clostridiuminnocuumgroup	Weighted median	9	-0.000148357	0.000695624	0.831115	-0.00151178	0.00121507	0.999852	0.998489	1.00122
Hj2yiI	KzT8Xs	Diagnoses - secondaryExcessive and frequent menstruation with regular cycle	Clostridiuminnocuumgroup	Inverse variance weighted	9	-0.000235421	0.000519858	0.650652	-0.00125434	0.0007835	0.999765	0.998746	1.00078
Hj2yiI	KzT8Xs	Diagnoses - secondaryExcessive and frequent menstruation with regular cycle	Clostridiuminnocuumgroup	Simple mode	9	-0.000717267	0.00115803	0.552889	-0.00298701	0.00155247	0.999283	0.997017	1.00155
Hj2yiI	KzT8Xs	Diagnoses - secondaryExcessive and frequent menstruation with regular cycle	Clostridiuminnocuumgroup	Weighted mode	9	-0.000663727	0.00106981	0.552244	-0.00276056	0.0014331	0.999336	0.997243	1.00143
hMody9	KzT8Xs	Diagnoses - secondaryExcessive and frequent menstruation with regular cycle	RuminococcaceaeUCG002	MR Egger	13	-0.00460554	0.00634266	0.482929	-0.0170371	0.00782608	0.995405	0.983107	1.00786
hMody9	KzT8Xs	Diagnoses - secondaryExcessive and frequent menstruation with regular cycle	RuminococcaceaeUCG002	Weighted median	13	-2.06196e-05	0.00112276	0.985348	-0.00222124	0.00218	0.999979	0.997781	1.00218
hMody9	KzT8Xs	Diagnoses - secondaryExcessive and frequent menstruation with regular cycle	RuminococcaceaeUCG002	Inverse variance weighted	13	4.41454e-05	0.00086625	0.959356	-0.0016537	0.001742	1.00004	0.998348	1.00174
hMody9	KzT8Xs	Diagnoses - secondaryExcessive and frequent menstruation with regular cycle	RuminococcaceaeUCG002	Simple mode	13	0.00105359	0.00187933	0.58537	-0.00262989	0.00473708	1.00105	0.997374	1.00475
hMody9	KzT8Xs	Diagnoses - secondaryExcessive and frequent menstruation with regular cycle	RuminococcaceaeUCG002	Weighted mode	13	0.000913834	0.00195471	0.648515	-0.0029174	0.00474507	1.00091	0.997087	1.00476
iEImYz	KzT8Xs	Diagnoses - secondaryExcessive and frequent menstruation with regular cycle	Subdoligranulum	MR Egger	5	0.022007	0.0583561	0.731183	-0.0923709	0.136385	1.02225	0.911767	1.14612
iEImYz	KzT8Xs	Diagnoses - secondaryExcessive and frequent menstruation with regular cycle	Subdoligranulum	Weighted median	5	-0.000751923	0.00214376	0.725776	-0.00495369	0.00344985	0.999248	0.995059	1.00346
iEImYz	KzT8Xs	Diagnoses - secondaryExcessive and frequent menstruation with regular cycle	Subdoligranulum	Inverse variance weighted	5	-0.0010811	0.0019229	0.573965	-0.00484998	0.00268778	0.998919	0.995162	1.00269
iEImYz	KzT8Xs	Diagnoses - secondaryExcessive and frequent menstruation with regular cycle	Subdoligranulum	Simple mode	5	-0.00272433	0.00294689	0.407561	-0.00850023	0.00305158	0.997279	0.991536	1.00306
iEImYz	KzT8Xs	Diagnoses - secondaryExcessive and frequent menstruation with regular cycle	Subdoligranulum	Weighted mode	5	-0.00196549	0.00286143	0.529902	-0.0075739	0.00364291	0.998036	0.992455	1.00365
iLAMMR	KzT8Xs	Diagnoses - secondaryExcessive and frequent menstruation with regular cycle	Holdemanella	MR Egger	11	-0.0151081	0.00746284	0.0735919	-0.0297353	-0.000480939	0.985005	0.970702	0.999519
iLAMMR	KzT8Xs	Diagnoses - secondaryExcessive and frequent menstruation with regular cycle	Holdemanella	Weighted median	11	5.91474e-05	0.000851914	0.944648	-0.0016106	0.0017289	1.00006	0.998391	1.00173
iLAMMR	KzT8Xs	Diagnoses - secondaryExcessive and frequent menstruation with regular cycle	Holdemanella	Inverse variance weighted	11	2.61637e-05	0.000623284	0.966517	-0.00119547	0.0012478	1.00003	0.998805	1.00125
iLAMMR	KzT8Xs	Diagnoses - secondaryExcessive and frequent menstruation with regular cycle	Holdemanella	Simple mode	11	0.00151311	0.00143618	0.316872	-0.0013018	0.00432803	1.00151	0.998699	1.00434
iLAMMR	KzT8Xs	Diagnoses - secondaryExcessive and frequent menstruation with regular cycle	Holdemanella	Weighted mode	11	0.00146746	0.00146111	0.338896	-0.00139632	0.00433123	1.00147	0.998605	1.00434
jdbcyi	KzT8Xs	Diagnoses - secondaryExcessive and frequent menstruation with regular cycle	Butyrivibrio	MR Egger	10	0.00103499	0.00584072	0.863753	-0.0104128	0.0124828	1.00104	0.989641	1.01256
jdbcyi	KzT8Xs	Diagnoses - secondaryExcessive and frequent menstruation with regular cycle	Butyrivibrio	Weighted median	10	-6.36759e-05	0.00061931	0.918108	-0.00127752	0.00115017	0.999936	0.998723	1.00115
jdbcyi	KzT8Xs	Diagnoses - secondaryExcessive and frequent menstruation with regular cycle	Butyrivibrio	Inverse variance weighted	10	0.000130986	0.000521087	0.801528	-0.000890345	0.00115232	1.00013	0.99911	1.00115
jdbcyi	KzT8Xs	Diagnoses - secondaryExcessive and frequent menstruation with regular cycle	Butyrivibrio	Simple mode	10	-0.00021263	0.00105717	0.845068	-0.00228469	0.00185943	0.999787	0.997718	1.00186
jdbcyi	KzT8Xs	Diagnoses - secondaryExcessive and frequent menstruation with regular cycle	Butyrivibrio	Weighted mode	10	-0.00021263	0.00111145	0.85253	-0.00239106	0.0019658	0.999787	0.997612	1.00197
JoQ4Iy	KzT8Xs	Diagnoses - secondaryExcessive and frequent menstruation with regular cycle	Desulfovibrio	MR Egger	4	-0.0237329	0.018531	0.328745	-0.0600537	0.0125879	0.976547	0.941714	1.01267
JoQ4Iy	KzT8Xs	Diagnoses - secondaryExcessive and frequent menstruation with regular cycle	Desulfovibrio	Weighted median	4	-0.00359928	0.00158266	0.0229542	-0.0067013	-0.000497267	0.996407	0.993321	0.999503
JoQ4Iy	KzT8Xs	Diagnoses - secondaryExcessive and frequent menstruation with regular cycle	Desulfovibrio	Inverse variance weighted	4	-0.00326054	0.0016105	0.0429139	-0.00641713	-0.000103953	0.996745	0.993603	0.999896
JoQ4Iy	KzT8Xs	Diagnoses - secondaryExcessive and frequent menstruation with regular cycle	Desulfovibrio	Simple mode	4	-0.00477509	0.00258843	0.162265	-0.00984842	0.000298246	0.995236	0.9902	1.0003
JoQ4Iy	KzT8Xs	Diagnoses - secondaryExcessive and frequent menstruation with regular cycle	Desulfovibrio	Weighted mode	4	-0.00438834	0.00269571	0.20203	-0.00967193	0.000895257	0.995621	0.990375	1.0009
JQcKat	KzT8Xs	Diagnoses - secondaryExcessive and frequent menstruation with regular cycle	LachnospiraceaeUCG004	MR Egger	9	-0.00765702	0.00896704	0.421414	-0.0252324	0.00991838	0.992372	0.975083	1.00997
JQcKat	KzT8Xs	Diagnoses - secondaryExcessive and frequent menstruation with regular cycle	LachnospiraceaeUCG004	Weighted median	9	-0.00235947	0.00131566	0.0729126	-0.00493816	0.000219219	0.997643	0.995074	1.00022
JQcKat	KzT8Xs	Diagnoses - secondaryExcessive and frequent menstruation with regular cycle	LachnospiraceaeUCG004	Inverse variance weighted	9	-0.00111425	0.000957266	0.244426	-0.00299049	0.000761989	0.998886	0.997014	1.00076
JQcKat	KzT8Xs	Diagnoses - secondaryExcessive and frequent menstruation with regular cycle	LachnospiraceaeUCG004	Simple mode	9	-0.0027147	0.00214824	0.241921	-0.00692525	0.00149585	0.997289	0.993099	1.0015
JQcKat	KzT8Xs	Diagnoses - secondaryExcessive and frequent menstruation with regular cycle	LachnospiraceaeUCG004	Weighted mode	9	-0.0027147	0.0021671	0.245695	-0.00696221	0.00153281	0.997289	0.993062	1.00153
JR5Gl5	KzT8Xs	Diagnoses - secondaryExcessive and frequent menstruation with regular cycle	Erysipelatoclostridium	MR Egger	12	0.00339981	0.00549631	0.550034	-0.00737297	0.0141726	1.00341	0.992654	1.01427
JR5Gl5	KzT8Xs	Diagnoses - secondaryExcessive and frequent menstruation with regular cycle	Erysipelatoclostridium	Weighted median	12	0.00168149	0.000884725	0.0573572	-5.25712e-05	0.00341555	1.00168	0.999947	1.00342
JR5Gl5	KzT8Xs	Diagnoses - secondaryExcessive and frequent menstruation with regular cycle	Erysipelatoclostridium	Inverse variance weighted	12	0.0013984	0.00067792	0.0391331	6.96794e-05	0.00272713	1.0014	1.00007	1.00273
JR5Gl5	KzT8Xs	Diagnoses - secondaryExcessive and frequent menstruation with regular cycle	Erysipelatoclostridium	Simple mode	12	0.00228922	0.00162485	0.186507	-0.000895496	0.00547393	1.00229	0.999105	1.00549
JR5Gl5	KzT8Xs	Diagnoses - secondaryExcessive and frequent menstruation with regular cycle	Erysipelatoclostridium	Weighted mode	12	0.00234515	0.00159215	0.168793	-0.000775453	0.00546576	1.00235	0.999225	1.00548
JuaE1B	KzT8Xs	Diagnoses - secondaryExcessive and frequent menstruation with regular cycle	Dorea	MR Egger	7	-0.00590591	0.00966764	0.567971	-0.0248545	0.0130427	0.994111	0.975452	1.01313
JuaE1B	KzT8Xs	Diagnoses - secondaryExcessive and frequent menstruation with regular cycle	Dorea	Weighted median	7	-0.000632152	0.00145028	0.662922	-0.0034747	0.0022104	0.999368	0.996531	1.00221
JuaE1B	KzT8Xs	Diagnoses - secondaryExcessive and frequent menstruation with regular cycle	Dorea	Inverse variance weighted	7	-0.000661784	0.00120447	0.582704	-0.00302255	0.00169898	0.999338	0.996982	1.0017
JuaE1B	KzT8Xs	Diagnoses - secondaryExcessive and frequent menstruation with regular cycle	Dorea	Simple mode	7	-0.000532113	0.00184283	0.78249	-0.00414405	0.00307983	0.999468	0.995865	1.00308
JuaE1B	KzT8Xs	Diagnoses - secondaryExcessive and frequent menstruation with regular cycle	Dorea	Weighted mode	7	-0.00055488	0.00205053	0.795764	-0.00457392	0.00346416	0.999445	0.995437	1.00347
JwxNcV	KzT8Xs	Diagnoses - secondaryExcessive and frequent menstruation with regular cycle	Veillonella	MR Egger	9	0.00772287	0.0165687	0.655292	-0.0247518	0.0401975	1.00775	0.975552	1.04102
JwxNcV	KzT8Xs	Diagnoses - secondaryExcessive and frequent menstruation with regular cycle	Veillonella	Weighted median	9	-0.00134863	0.000979066	0.168368	-0.0032676	0.000570338	0.998652	0.996738	1.00057
JwxNcV	KzT8Xs	Diagnoses - secondaryExcessive and frequent menstruation with regular cycle	Veillonella	Inverse variance weighted	9	-0.000853751	0.000767658	0.266073	-0.00235836	0.000650858	0.999147	0.997644	1.00065
JwxNcV	KzT8Xs	Diagnoses - secondaryExcessive and frequent menstruation with regular cycle	Veillonella	Simple mode	9	-0.00193222	0.00140363	0.205935	-0.00468334	0.000818898	0.99807	0.995328	1.00082
JwxNcV	KzT8Xs	Diagnoses - secondaryExcessive and frequent menstruation with regular cycle	Veillonella	Weighted mode	9	-0.00193222	0.00140075	0.205094	-0.00467769	0.000813245	0.99807	0.995333	1.00081
k03lGH	KzT8Xs	Diagnoses - secondaryExcessive and frequent menstruation with regular cycle	Romboutsia	MR Egger	7	0.00568394	0.00719593	0.465389	-0.00842008	0.019788	1.0057	0.991615	1.01999
k03lGH	KzT8Xs	Diagnoses - secondaryExcessive and frequent menstruation with regular cycle	Romboutsia	Weighted median	7	-0.000554231	0.00146754	0.705684	-0.00343061	0.00232215	0.999446	0.996575	1.00232
k03lGH	KzT8Xs	Diagnoses - secondaryExcessive and frequent menstruation with regular cycle	Romboutsia	Inverse variance weighted	7	0.00021281	0.0011752	0.856301	-0.00209057	0.00251619	1.00021	0.997912	1.00252
k03lGH	KzT8Xs	Diagnoses - secondaryExcessive and frequent menstruation with regular cycle	Romboutsia	Simple mode	7	-0.00037036	0.00224608	0.874444	-0.00477267	0.00403195	0.99963	0.995239	1.00404
k03lGH	KzT8Xs	Diagnoses - secondaryExcessive and frequent menstruation with regular cycle	Romboutsia	Weighted mode	7	-0.000476943	0.00210924	0.828613	-0.00461105	0.00365716	0.999523	0.9954	1.00366
K2er1H	KzT8Xs	Diagnoses - secondaryExcessive and frequent menstruation with regular cycle	DefluviitaleaceaeUCG011	MR Egger	5	-0.000229302	0.00703047	0.97603	-0.014009	0.0135504	0.999771	0.986089	1.01364
K2er1H	KzT8Xs	Diagnoses - secondaryExcessive and frequent menstruation with regular cycle	DefluviitaleaceaeUCG011	Weighted median	5	0.000365435	0.00114566	0.749746	-0.00188005	0.00261092	1.00037	0.998122	1.00261
K2er1H	KzT8Xs	Diagnoses - secondaryExcessive and frequent menstruation with regular cycle	DefluviitaleaceaeUCG011	Inverse variance weighted	5	0.00033987	0.000971624	0.726492	-0.00156451	0.00224425	1.00034	0.998437	1.00225
K2er1H	KzT8Xs	Diagnoses - secondaryExcessive and frequent menstruation with regular cycle	DefluviitaleaceaeUCG011	Simple mode	5	0.00050342	0.00147262	0.749667	-0.00238292	0.00338976	1.0005	0.99762	1.0034
K2er1H	KzT8Xs	Diagnoses - secondaryExcessive and frequent menstruation with regular cycle	DefluviitaleaceaeUCG011	Weighted mode	5	0.00050062	0.00154911	0.762758	-0.00253564	0.00353688	1.0005	0.997468	1.00354
k3iWEP	KzT8Xs	Diagnoses - secondaryExcessive and frequent menstruation with regular cycle	Ruminococcusgauvreauiigroup	MR Egger	9	-0.00485152	0.0170865	0.784673	-0.0383411	0.0286381	0.99516	0.962385	1.02905
k3iWEP	KzT8Xs	Diagnoses - secondaryExcessive and frequent menstruation with regular cycle	Ruminococcusgauvreauiigroup	Weighted median	9	-0.00174528	0.00142812	0.221676	-0.00454439	0.00105383	0.998256	0.995466	1.00105
k3iWEP	KzT8Xs	Diagnoses - secondaryExcessive and frequent menstruation with regular cycle	Ruminococcusgauvreauiigroup	Inverse variance weighted	9	0.000212299	0.00133488	0.873638	-0.00240407	0.00282867	1.00021	0.997599	1.00283
k3iWEP	KzT8Xs	Diagnoses - secondaryExcessive and frequent menstruation with regular cycle	Ruminococcusgauvreauiigroup	Simple mode	9	-0.00237087	0.00245124	0.361765	-0.0071753	0.00243357	0.997632	0.99285	1.00244
k3iWEP	KzT8Xs	Diagnoses - secondaryExcessive and frequent menstruation with regular cycle	Ruminococcusgauvreauiigroup	Weighted mode	9	-0.00237087	0.00214943	0.302089	-0.00658374	0.00184201	0.997632	0.993438	1.00184
KCYxBh	KzT8Xs	Diagnoses - secondaryExcessive and frequent menstruation with regular cycle	Anaerofilum	MR Egger	9	0.00016281	0.00397258	0.968454	-0.00762345	0.00794907	1.00016	0.992406	1.00798
KCYxBh	KzT8Xs	Diagnoses - secondaryExcessive and frequent menstruation with regular cycle	Anaerofilum	Weighted median	9	-0.000285566	0.000761768	0.707755	-0.00177863	0.0012075	0.999714	0.998223	1.00121
KCYxBh	KzT8Xs	Diagnoses - secondaryExcessive and frequent menstruation with regular cycle	Anaerofilum	Inverse variance weighted	9	-0.000536335	0.00056045	0.338581	-0.00163482	0.000562146	0.999464	0.998367	1.00056
KCYxBh	KzT8Xs	Diagnoses - secondaryExcessive and frequent menstruation with regular cycle	Anaerofilum	Simple mode	9	-9.57586e-05	0.00116819	0.936683	-0.00238541	0.00219389	0.999904	0.997617	1.0022
KCYxBh	KzT8Xs	Diagnoses - secondaryExcessive and frequent menstruation with regular cycle	Anaerofilum	Weighted mode	9	-6.42939e-05	0.00110032	0.954838	-0.00222092	0.00209234	0.999936	0.997782	1.00209
KdIh5x	KzT8Xs	Diagnoses - secondaryExcessive and frequent menstruation with regular cycle	Oscillibacter	MR Egger	11	0.0011475	0.00606152	0.854051	-0.0107331	0.0130281	1.00115	0.989324	1.01311
KdIh5x	KzT8Xs	Diagnoses - secondaryExcessive and frequent menstruation with regular cycle	Oscillibacter	Weighted median	11	0.00117578	0.00089346	0.188179	-0.000575401	0.00292696	1.00118	0.999425	1.00293
KdIh5x	KzT8Xs	Diagnoses - secondaryExcessive and frequent menstruation with regular cycle	Oscillibacter	Inverse variance weighted	11	0.000743312	0.000674694	0.270591	-0.000579088	0.00206571	1.00074	0.999421	1.00207
KdIh5x	KzT8Xs	Diagnoses - secondaryExcessive and frequent menstruation with regular cycle	Oscillibacter	Simple mode	11	0.00109306	0.00139914	0.452759	-0.00164925	0.00383538	1.00109	0.998352	1.00384
KdIh5x	KzT8Xs	Diagnoses - secondaryExcessive and frequent menstruation with regular cycle	Oscillibacter	Weighted mode	11	0.00109306	0.00138406	0.447994	-0.00161969	0.00380582	1.00109	0.998382	1.00381
KQHdv6	KzT8Xs	Diagnoses - secondaryExcessive and frequent menstruation with regular cycle	Peptococcus	MR Egger	5	0.00684054	0.00725336	0.415211	-0.00737604	0.0210571	1.00686	0.992651	1.02128
KQHdv6	KzT8Xs	Diagnoses - secondaryExcessive and frequent menstruation with regular cycle	Peptococcus	Weighted median	5	0.000540349	0.00103188	0.600517	-0.00148213	0.00256283	1.00054	0.998519	1.00257
KQHdv6	KzT8Xs	Diagnoses - secondaryExcessive and frequent menstruation with regular cycle	Peptococcus	Inverse variance weighted	5	0.000237395	0.000846641	0.779173	-0.00142202	0.00189681	1.00024	0.998579	1.0019
KQHdv6	KzT8Xs	Diagnoses - secondaryExcessive and frequent menstruation with regular cycle	Peptococcus	Simple mode	5	0.000606013	0.00156323	0.718008	-0.00245793	0.00366995	1.00061	0.997545	1.00368
KQHdv6	KzT8Xs	Diagnoses - secondaryExcessive and frequent menstruation with regular cycle	Peptococcus	Weighted mode	5	0.000557252	0.00147763	0.725235	-0.00233891	0.00345341	1.00056	0.997664	1.00346
kVdo7t	KzT8Xs	Diagnoses - secondaryExcessive and frequent menstruation with regular cycle	Enterorhabdus	MR Egger	5	-0.0189037	0.0126136	0.230902	-0.0436264	0.00581897	0.981274	0.957312	1.00584
kVdo7t	KzT8Xs	Diagnoses - secondaryExcessive and frequent menstruation with regular cycle	Enterorhabdus	Weighted median	5	0.000670478	0.00128447	0.601677	-0.00184708	0.00318803	1.00067	0.998155	1.00319
kVdo7t	KzT8Xs	Diagnoses - secondaryExcessive and frequent menstruation with regular cycle	Enterorhabdus	Inverse variance weighted	5	-0.000509108	0.00117749	0.665476	-0.002817	0.00179878	0.999491	0.997187	1.0018
kVdo7t	KzT8Xs	Diagnoses - secondaryExcessive and frequent menstruation with regular cycle	Enterorhabdus	Simple mode	5	0.0016112	0.00217584	0.50011	-0.00265344	0.00587583	1.00161	0.99735	1.00589
kVdo7t	KzT8Xs	Diagnoses - secondaryExcessive and frequent menstruation with regular cycle	Enterorhabdus	Weighted mode	5	0.00159349	0.00235474	0.535701	-0.0030218	0.00620877	1.00159	0.996983	1.00623
kwU9NE	KzT8Xs	Diagnoses - secondaryExcessive and frequent menstruation with regular cycle	Coprococcus1	MR Egger	9	-0.0143569	0.00996503	0.192853	-0.0338883	0.00517458	0.985746	0.966679	1.00519
kwU9NE	KzT8Xs	Diagnoses - secondaryExcessive and frequent menstruation with regular cycle	Coprococcus1	Weighted median	9	-0.000184167	0.00129491	0.886903	-0.00272219	0.00235385	0.999816	0.997282	1.00236
kwU9NE	KzT8Xs	Diagnoses - secondaryExcessive and frequent menstruation with regular cycle	Coprococcus1	Inverse variance weighted	9	-0.000381098	0.00101588	0.707555	-0.00237222	0.00161002	0.999619	0.997631	1.00161
kwU9NE	KzT8Xs	Diagnoses - secondaryExcessive and frequent menstruation with regular cycle	Coprococcus1	Simple mode	9	-0.000291797	0.00199389	0.887269	-0.00419983	0.00361623	0.999708	0.995809	1.00362
kwU9NE	KzT8Xs	Diagnoses - secondaryExcessive and frequent menstruation with regular cycle	Coprococcus1	Weighted mode	9	-0.000266559	0.00194777	0.894528	-0.00408419	0.00355107	0.999733	0.995924	1.00356
L1acJD	KzT8Xs	Diagnoses - secondaryExcessive and frequent menstruation with regular cycle	Eubacteriumbrachygroup	MR Egger	7	0.000111141	0.00535975	0.984258	-0.010394	0.0106162	1.00011	0.98966	1.01067
L1acJD	KzT8Xs	Diagnoses - secondaryExcessive and frequent menstruation with regular cycle	Eubacteriumbrachygroup	Weighted median	7	0.000656705	0.000760314	0.387737	-0.00083351	0.00214692	1.00066	0.999167	1.00215
L1acJD	KzT8Xs	Diagnoses - secondaryExcessive and frequent menstruation with regular cycle	Eubacteriumbrachygroup	Inverse variance weighted	7	0.000473285	0.000588885	0.421572	-0.000680929	0.0016275	1.00047	0.999319	1.00163
L1acJD	KzT8Xs	Diagnoses - secondaryExcessive and frequent menstruation with regular cycle	Eubacteriumbrachygroup	Simple mode	7	0.000604776	0.00118491	0.628	-0.00171764	0.0029272	1.0006	0.998284	1.00293
L1acJD	KzT8Xs	Diagnoses - secondaryExcessive and frequent menstruation with regular cycle	Eubacteriumbrachygroup	Weighted mode	7	0.000576606	0.00111238	0.622763	-0.00160365	0.00275686	1.00058	0.998398	1.00276
lMplqQ	KzT8Xs	Diagnoses - secondaryExcessive and frequent menstruation with regular cycle	LachnospiraceaeUCG001	MR Egger	11	-0.00731891	0.00687423	0.314746	-0.0207924	0.00615458	0.992708	0.979422	1.00617
lMplqQ	KzT8Xs	Diagnoses - secondaryExcessive and frequent menstruation with regular cycle	LachnospiraceaeUCG001	Weighted median	11	-0.00154904	0.000922616	0.0931597	-0.00335736	0.000259291	0.998452	0.996648	1.00026
lMplqQ	KzT8Xs	Diagnoses - secondaryExcessive and frequent menstruation with regular cycle	LachnospiraceaeUCG001	Inverse variance weighted	11	-0.000992871	0.000717998	0.166716	-0.00240015	0.000414404	0.999008	0.997603	1.00041
lMplqQ	KzT8Xs	Diagnoses - secondaryExcessive and frequent menstruation with regular cycle	LachnospiraceaeUCG001	Simple mode	11	-0.00243049	0.0015826	0.155611	-0.0055324	0.000671414	0.997572	0.994483	1.00067
lMplqQ	KzT8Xs	Diagnoses - secondaryExcessive and frequent menstruation with regular cycle	LachnospiraceaeUCG001	Weighted mode	11	-0.0022846	0.00159688	0.183021	-0.00541448	0.000845272	0.997718	0.9946	1.00085
MMKMxz	KzT8Xs	Diagnoses - secondaryExcessive and frequent menstruation with regular cycle	Slackia	MR Egger	6	-0.00196124	0.00969237	0.849519	-0.0209583	0.0170358	0.998041	0.97926	1.01718
MMKMxz	KzT8Xs	Diagnoses - secondaryExcessive and frequent menstruation with regular cycle	Slackia	Weighted median	6	0.000167074	0.000976308	0.864123	-0.00174649	0.00208064	1.00017	0.998255	1.00208
MMKMxz	KzT8Xs	Diagnoses - secondaryExcessive and frequent menstruation with regular cycle	Slackia	Inverse variance weighted	6	3.51089e-06	0.000865547	0.996764	-0.00169296	0.00169998	1	0.998308	1.0017
MMKMxz	KzT8Xs	Diagnoses - secondaryExcessive and frequent menstruation with regular cycle	Slackia	Simple mode	6	0.000251407	0.0016362	0.883892	-0.00295555	0.00345836	1.00025	0.997049	1.00346
MMKMxz	KzT8Xs	Diagnoses - secondaryExcessive and frequent menstruation with regular cycle	Slackia	Weighted mode	6	0.000413431	0.00154295	0.799441	-0.00261075	0.00343761	1.00041	0.997393	1.00344
NGjN4O	KzT8Xs	Diagnoses - secondaryExcessive and frequent menstruation with regular cycle	Bacteroides	MR Egger	9	0.00383729	0.00683154	0.591841	-0.00955253	0.0172271	1.00384	0.990493	1.01738
NGjN4O	KzT8Xs	Diagnoses - secondaryExcessive and frequent menstruation with regular cycle	Bacteroides	Weighted median	9	0.000179832	0.00140064	0.897839	-0.00256543	0.00292509	1.00018	0.997438	1.00293
NGjN4O	KzT8Xs	Diagnoses - secondaryExcessive and frequent menstruation with regular cycle	Bacteroides	Inverse variance weighted	9	0.000219226	0.00105202	0.834928	-0.00184273	0.00228119	1.00022	0.998159	1.00228
NGjN4O	KzT8Xs	Diagnoses - secondaryExcessive and frequent menstruation with regular cycle	Bacteroides	Simple mode	9	0.000190989	0.00236435	0.937602	-0.00444313	0.00482511	1.00019	0.995567	1.00484
NGjN4O	KzT8Xs	Diagnoses - secondaryExcessive and frequent menstruation with regular cycle	Bacteroides	Weighted mode	9	0.000757683	0.00208732	0.726014	-0.00333347	0.00484883	1.00076	0.996672	1.00486
nPHWIl	KzT8Xs	Diagnoses - secondaryExcessive and frequent menstruation with regular cycle	RuminococcaceaeNK4A214group	MR Egger	7	-0.00166711	0.0115233	0.89062	-0.0242528	0.0209186	0.998334	0.976039	1.02114
nPHWIl	KzT8Xs	Diagnoses - secondaryExcessive and frequent menstruation with regular cycle	RuminococcaceaeNK4A214group	Weighted median	7	0.00205294	0.00161359	0.203273	-0.0011097	0.00521558	1.00206	0.998891	1.00523
nPHWIl	KzT8Xs	Diagnoses - secondaryExcessive and frequent menstruation with regular cycle	RuminococcaceaeNK4A214group	Inverse variance weighted	7	0.00129487	0.00139429	0.353049	-0.00143795	0.00402768	1.0013	0.998563	1.00404
nPHWIl	KzT8Xs	Diagnoses - secondaryExcessive and frequent menstruation with regular cycle	RuminococcaceaeNK4A214group	Simple mode	7	0.00285488	0.00243953	0.286271	-0.00192659	0.00763635	1.00286	0.998075	1.00767
nPHWIl	KzT8Xs	Diagnoses - secondaryExcessive and frequent menstruation with regular cycle	RuminococcaceaeNK4A214group	Weighted mode	7	0.00252886	0.00252057	0.354452	-0.00241145	0.00746917	1.00253	0.997591	1.0075
NvopQq	KzT8Xs	Diagnoses - secondaryExcessive and frequent menstruation with regular cycle	Ruminococcus1	MR Egger	5	0.0100391	0.0116018	0.450524	-0.0127005	0.0327787	1.01009	0.98738	1.03332
NvopQq	KzT8Xs	Diagnoses - secondaryExcessive and frequent menstruation with regular cycle	Ruminococcus1	Weighted median	5	-0.000356625	0.00188267	0.84976	-0.00404666	0.00333341	0.999643	0.995962	1.00334
NvopQq	KzT8Xs	Diagnoses - secondaryExcessive and frequent menstruation with regular cycle	Ruminococcus1	Inverse variance weighted	5	-0.00124559	0.00139439	0.371705	-0.0039786	0.00148742	0.998755	0.996029	1.00149
NvopQq	KzT8Xs	Diagnoses - secondaryExcessive and frequent menstruation with regular cycle	Ruminococcus1	Simple mode	5	-0.00035849	0.00252138	0.893812	-0.0053004	0.00458342	0.999642	0.994714	1.00459
NvopQq	KzT8Xs	Diagnoses - secondaryExcessive and frequent menstruation with regular cycle	Ruminococcus1	Weighted mode	5	-0.000321628	0.00274715	0.912442	-0.00570605	0.00506279	0.999678	0.99431	1.00508
nWHh4f	KzT8Xs	Diagnoses - secondaryExcessive and frequent menstruation with regular cycle	Butyricicoccus	MR Egger	5	0.00939985	0.0128954	0.518795	-0.0158751	0.0346748	1.00944	0.98425	1.03528
nWHh4f	KzT8Xs	Diagnoses - secondaryExcessive and frequent menstruation with regular cycle	Butyricicoccus	Weighted median	5	0.00220071	0.00180219	0.222037	-0.00133159	0.005733	1.0022	0.998669	1.00575
nWHh4f	KzT8Xs	Diagnoses - secondaryExcessive and frequent menstruation with regular cycle	Butyricicoccus	Inverse variance weighted	5	0.00213022	0.0014283	0.135846	-0.00066924	0.00492968	1.00213	0.999331	1.00494
nWHh4f	KzT8Xs	Diagnoses - secondaryExcessive and frequent menstruation with regular cycle	Butyricicoccus	Simple mode	5	0.00274854	0.00247939	0.329785	-0.00211107	0.00760814	1.00275	0.997891	1.00764
nWHh4f	KzT8Xs	Diagnoses - secondaryExcessive and frequent menstruation with regular cycle	Butyricicoccus	Weighted mode	5	0.00269882	0.00243947	0.330647	-0.00208255	0.00748019	1.0027	0.99792	1.00751
NxReWq	KzT8Xs	Diagnoses - secondaryExcessive and frequent menstruation with regular cycle	Ruminococcus2	MR Egger	9	0.00750222	0.0107728	0.508634	-0.0136125	0.028617	1.00753	0.98648	1.02903
NxReWq	KzT8Xs	Diagnoses - secondaryExcessive and frequent menstruation with regular cycle	Ruminococcus2	Weighted median	9	0.00151265	0.00150754	0.315674	-0.00144213	0.00446743	1.00151	0.998559	1.00448
NxReWq	KzT8Xs	Diagnoses - secondaryExcessive and frequent menstruation with regular cycle	Ruminococcus2	Inverse variance weighted	9	-0.000629422	0.00149103	0.672924	-0.00355184	0.002293	0.999371	0.996454	1.0023
NxReWq	KzT8Xs	Diagnoses - secondaryExcessive and frequent menstruation with regular cycle	Ruminococcus2	Simple mode	9	0.00196685	0.00251419	0.456568	-0.00296097	0.00689466	1.00197	0.997043	1.00692
NxReWq	KzT8Xs	Diagnoses - secondaryExcessive and frequent menstruation with regular cycle	Ruminococcus2	Weighted mode	9	0.00191064	0.00246751	0.461012	-0.00292568	0.00674695	1.00191	0.997079	1.00677
oJsUpG	KzT8Xs	Diagnoses - secondaryExcessive and frequent menstruation with regular cycle	Lactococcus	MR Egger	8	0.00681279	0.00453875	0.184023	-0.00208316	0.0157087	1.00684	0.997919	1.01583
oJsUpG	KzT8Xs	Diagnoses - secondaryExcessive and frequent menstruation with regular cycle	Lactococcus	Weighted median	8	0.000293141	0.000668785	0.661154	-0.00101768	0.00160396	1.00029	0.998983	1.00161
oJsUpG	KzT8Xs	Diagnoses - secondaryExcessive and frequent menstruation with regular cycle	Lactococcus	Inverse variance weighted	8	0.000142973	0.000514128	0.780945	-0.000864717	0.00115066	1.00014	0.999136	1.00115
oJsUpG	KzT8Xs	Diagnoses - secondaryExcessive and frequent menstruation with regular cycle	Lactococcus	Simple mode	8	0.0012359	0.00112306	0.307523	-0.0009653	0.00343711	1.00124	0.999035	1.00344
oJsUpG	KzT8Xs	Diagnoses - secondaryExcessive and frequent menstruation with regular cycle	Lactococcus	Weighted mode	8	0.00120179	0.00112597	0.321239	-0.0010051	0.00340869	1.0012	0.998995	1.00341
oZrVCq	KzT8Xs	Diagnoses - secondaryExcessive and frequent menstruation with regular cycle	Flavonifractor	MR Egger	4	0.0249098	0.0192885	0.325674	-0.0128956	0.0627152	1.02522	0.987187	1.06472
oZrVCq	KzT8Xs	Diagnoses - secondaryExcessive and frequent menstruation with regular cycle	Flavonifractor	Weighted median	4	0.00107281	0.00162614	0.509428	-0.00211442	0.00426005	1.00107	0.997888	1.00427
oZrVCq	KzT8Xs	Diagnoses - secondaryExcessive and frequent menstruation with regular cycle	Flavonifractor	Inverse variance weighted	4	0.000768456	0.00174785	0.660185	-0.00265734	0.00419425	1.00077	0.997346	1.0042
oZrVCq	KzT8Xs	Diagnoses - secondaryExcessive and frequent menstruation with regular cycle	Flavonifractor	Simple mode	4	0.00236902	0.00275487	0.453056	-0.00303052	0.00776856	1.00237	0.996974	1.0078
oZrVCq	KzT8Xs	Diagnoses - secondaryExcessive and frequent menstruation with regular cycle	Flavonifractor	Weighted mode	4	0.00208225	0.0027407	0.502652	-0.00328951	0.00745401	1.00208	0.996716	1.00748
p0qTGx	KzT8Xs	Diagnoses - secondaryExcessive and frequent menstruation with regular cycle	Blautia	MR Egger	7	0.0026235	0.0125007	0.842054	-0.0218778	0.0271248	1.00263	0.97836	1.0275
p0qTGx	KzT8Xs	Diagnoses - secondaryExcessive and frequent menstruation with regular cycle	Blautia	Weighted median	7	0.000576202	0.00165652	0.727962	-0.00267059	0.00382299	1.00058	0.997333	1.00383
p0qTGx	KzT8Xs	Diagnoses - secondaryExcessive and frequent menstruation with regular cycle	Blautia	Inverse variance weighted	7	0.00013572	0.00125719	0.914031	-0.00232836	0.0025998	1.00014	0.997674	1.0026
p0qTGx	KzT8Xs	Diagnoses - secondaryExcessive and frequent menstruation with regular cycle	Blautia	Simple mode	7	0.000763385	0.00249569	0.77003	-0.00412816	0.00565493	1.00076	0.99588	1.00567
p0qTGx	KzT8Xs	Diagnoses - secondaryExcessive and frequent menstruation with regular cycle	Blautia	Weighted mode	7	0.000763385	0.00236963	0.758265	-0.00388108	0.00540785	1.00076	0.996126	1.00542
P2sYGp	KzT8Xs	Diagnoses - secondaryExcessive and frequent menstruation with regular cycle	Sutterella	MR Egger	11	-0.00944419	0.00920346	0.331607	-0.027483	0.0085946	0.9906	0.972891	1.00863
P2sYGp	KzT8Xs	Diagnoses - secondaryExcessive and frequent menstruation with regular cycle	Sutterella	Weighted median	11	0.000196852	0.00118296	0.867837	-0.00212175	0.00251545	1.0002	0.997881	1.00252
P2sYGp	KzT8Xs	Diagnoses - secondaryExcessive and frequent menstruation with regular cycle	Sutterella	Inverse variance weighted	11	0.000147002	0.000842921	0.861554	-0.00150512	0.00179913	1.00015	0.998496	1.0018
P2sYGp	KzT8Xs	Diagnoses - secondaryExcessive and frequent menstruation with regular cycle	Sutterella	Simple mode	11	0.00251767	0.00219926	0.278961	-0.00179289	0.00682823	1.00252	0.998209	1.00685
P2sYGp	KzT8Xs	Diagnoses - secondaryExcessive and frequent menstruation with regular cycle	Sutterella	Weighted mode	11	-0.00219158	0.00223926	0.350806	-0.00658052	0.00219736	0.997811	0.993441	1.0022
Pi35p6	KzT8Xs	Diagnoses - secondaryExcessive and frequent menstruation with regular cycle	Actinomyces	MR Egger	5	0.00187168	0.00756993	0.820669	-0.0129654	0.0167087	1.00187	0.987118	1.01685
Pi35p6	KzT8Xs	Diagnoses - secondaryExcessive and frequent menstruation with regular cycle	Actinomyces	Weighted median	5	-0.00151419	0.00126384	0.230884	-0.00399132	0.000962941	0.998487	0.996017	1.00096
Pi35p6	KzT8Xs	Diagnoses - secondaryExcessive and frequent menstruation with regular cycle	Actinomyces	Inverse variance weighted	5	-0.00126674	0.000964512	0.189066	-0.00315718	0.000623705	0.998734	0.996848	1.00062
Pi35p6	KzT8Xs	Diagnoses - secondaryExcessive and frequent menstruation with regular cycle	Actinomyces	Simple mode	5	-0.00187272	0.00170546	0.333831	-0.00521543	0.00146998	0.998129	0.994798	1.00147
Pi35p6	KzT8Xs	Diagnoses - secondaryExcessive and frequent menstruation with regular cycle	Actinomyces	Weighted mode	5	-0.00185857	0.00159753	0.309335	-0.00498972	0.00127258	0.998143	0.995023	1.00127
PKa0eK	KzT8Xs	Diagnoses - secondaryExcessive and frequent menstruation with regular cycle	Collinsella	MR Egger	7	-0.0164017	0.0100345	0.163075	-0.0360693	0.00326592	0.983732	0.964573	1.00327
PKa0eK	KzT8Xs	Diagnoses - secondaryExcessive and frequent menstruation with regular cycle	Collinsella	Weighted median	7	-0.00053091	0.00171399	0.75675	-0.00389032	0.0028285	0.999469	0.996117	1.00283
PKa0eK	KzT8Xs	Diagnoses - secondaryExcessive and frequent menstruation with regular cycle	Collinsella	Inverse variance weighted	7	0.000338545	0.00161184	0.833639	-0.00282067	0.00349776	1.00034	0.997183	1.0035
PKa0eK	KzT8Xs	Diagnoses - secondaryExcessive and frequent menstruation with regular cycle	Collinsella	Simple mode	7	-0.000105979	0.00287868	0.971827	-0.0057482	0.00553624	0.999894	0.994268	1.00555
PKa0eK	KzT8Xs	Diagnoses - secondaryExcessive and frequent menstruation with regular cycle	Collinsella	Weighted mode	7	-0.000272255	0.00277686	0.925091	-0.0057149	0.00517039	0.999728	0.994301	1.00518
pKRbys	KzT8Xs	Diagnoses - secondaryExcessive and frequent menstruation with regular cycle	Alistipes	MR Egger	10	0.00721783	0.0105782	0.514299	-0.0135155	0.0279512	1.00724	0.986575	1.02835
pKRbys	KzT8Xs	Diagnoses - secondaryExcessive and frequent menstruation with regular cycle	Alistipes	Weighted median	10	0.000399532	0.00128613	0.75607	-0.00212129	0.00292036	1.0004	0.997881	1.00292
pKRbys	KzT8Xs	Diagnoses - secondaryExcessive and frequent menstruation with regular cycle	Alistipes	Inverse variance weighted	10	0.00098413	0.00101012	0.329921	-0.0009957	0.00296396	1.00098	0.999005	1.00297
pKRbys	KzT8Xs	Diagnoses - secondaryExcessive and frequent menstruation with regular cycle	Alistipes	Simple mode	10	2.93325e-06	0.00199245	0.998857	-0.00390226	0.00390813	1	0.996105	1.00392
pKRbys	KzT8Xs	Diagnoses - secondaryExcessive and frequent menstruation with regular cycle	Alistipes	Weighted mode	10	-2.45368e-05	0.00196153	0.990292	-0.00386914	0.00382006	0.999975	0.996138	1.00383
pmL86i	KzT8Xs	Diagnoses - secondaryExcessive and frequent menstruation with regular cycle	Coprococcus3	MR Egger	8	0.00568457	0.00986959	0.585576	-0.0136598	0.025029	1.0057	0.986433	1.02534
pmL86i	KzT8Xs	Diagnoses - secondaryExcessive and frequent menstruation with regular cycle	Coprococcus3	Weighted median	8	-5.64667e-05	0.0013604	0.966891	-0.00272286	0.00260992	0.999944	0.997281	1.00261
pmL86i	KzT8Xs	Diagnoses - secondaryExcessive and frequent menstruation with regular cycle	Coprococcus3	Inverse variance weighted	8	-1.04785e-05	0.00106543	0.992153	-0.00209871	0.00207776	0.99999	0.997903	1.00208
pmL86i	KzT8Xs	Diagnoses - secondaryExcessive and frequent menstruation with regular cycle	Coprococcus3	Simple mode	8	-1.8911e-05	0.00203262	0.992836	-0.00400285	0.00396503	0.999981	0.996005	1.00397
pmL86i	KzT8Xs	Diagnoses - secondaryExcessive and frequent menstruation with regular cycle	Coprococcus3	Weighted mode	8	7.76969e-05	0.00205872	0.970948	-0.00395739	0.00411279	1.00008	0.99605	1.00412
PNnrLX	KzT8Xs	Diagnoses - secondaryExcessive and frequent menstruation with regular cycle	Haemophilus	MR Egger	7	0.00380998	0.00626994	0.569953	-0.00847911	0.0160991	1.00382	0.991557	1.01623
PNnrLX	KzT8Xs	Diagnoses - secondaryExcessive and frequent menstruation with regular cycle	Haemophilus	Weighted median	7	0.000321265	0.00115656	0.781184	-0.00194559	0.00258812	1.00032	0.998056	1.00259
PNnrLX	KzT8Xs	Diagnoses - secondaryExcessive and frequent menstruation with regular cycle	Haemophilus	Inverse variance weighted	7	-0.00065104	0.00089744	0.468182	-0.00241002	0.00110794	0.999349	0.997593	1.00111
PNnrLX	KzT8Xs	Diagnoses - secondaryExcessive and frequent menstruation with regular cycle	Haemophilus	Simple mode	7	0.000953123	0.00170069	0.595475	-0.00238023	0.00428648	1.00095	0.997623	1.0043
PNnrLX	KzT8Xs	Diagnoses - secondaryExcessive and frequent menstruation with regular cycle	Haemophilus	Weighted mode	7	0.000898559	0.00167563	0.611073	-0.00238568	0.00418279	1.0009	0.997617	1.00419
PxHnca	KzT8Xs	Diagnoses - secondaryExcessive and frequent menstruation with regular cycle	Coprobacter	MR Egger	8	0.0135732	0.00802688	0.141796	-0.00215949	0.0293059	1.01367	0.997843	1.02974
PxHnca	KzT8Xs	Diagnoses - secondaryExcessive and frequent menstruation with regular cycle	Coprobacter	Weighted median	8	0.000463799	0.00097639	0.634777	-0.00144993	0.00237752	1.00046	0.998551	1.00238
PxHnca	KzT8Xs	Diagnoses - secondaryExcessive and frequent menstruation with regular cycle	Coprobacter	Inverse variance weighted	8	-0.000533532	0.000928121	0.565392	-0.00235265	0.00128559	0.999467	0.99765	1.00129
PxHnca	KzT8Xs	Diagnoses - secondaryExcessive and frequent menstruation with regular cycle	Coprobacter	Simple mode	8	0.00149088	0.00200613	0.481573	-0.00244112	0.00542289	1.00149	0.997562	1.00544
PxHnca	KzT8Xs	Diagnoses - secondaryExcessive and frequent menstruation with regular cycle	Coprobacter	Weighted mode	8	0.00152273	0.00189467	0.448003	-0.00219082	0.00523627	1.00152	0.997812	1.00525
py2jfq	KzT8Xs	Diagnoses - secondaryExcessive and frequent menstruation with regular cycle	Methanobrevibacter	MR Egger	5	0.0178573	0.01106	0.204811	-0.00382035	0.0395349	1.01802	0.996187	1.04033
py2jfq	KzT8Xs	Diagnoses - secondaryExcessive and frequent menstruation with regular cycle	Methanobrevibacter	Weighted median	5	-6.90125e-05	0.000967166	0.943115	-0.00196466	0.00182663	0.999931	0.998037	1.00183
py2jfq	KzT8Xs	Diagnoses - secondaryExcessive and frequent menstruation with regular cycle	Methanobrevibacter	Inverse variance weighted	5	-7.48705e-06	0.000895182	0.993327	-0.00176204	0.00174707	0.999993	0.99824	1.00175
py2jfq	KzT8Xs	Diagnoses - secondaryExcessive and frequent menstruation with regular cycle	Methanobrevibacter	Simple mode	5	0.00145303	0.00156642	0.406113	-0.00161715	0.00452322	1.00145	0.998384	1.00453
py2jfq	KzT8Xs	Diagnoses - secondaryExcessive and frequent menstruation with regular cycle	Methanobrevibacter	Weighted mode	5	-0.00108301	0.00152154	0.515909	-0.00406524	0.00189921	0.998918	0.995943	1.0019
qcVQDw	KzT8Xs	Diagnoses - secondaryExcessive and frequent menstruation with regular cycle	Eisenbergiella	MR Egger	10	0.00234638	0.00578818	0.695828	-0.00899847	0.0136912	1.00235	0.991042	1.01379
qcVQDw	KzT8Xs	Diagnoses - secondaryExcessive and frequent menstruation with regular cycle	Eisenbergiella	Weighted median	10	0.000198522	0.000752159	0.791829	-0.00127571	0.00167275	1.0002	0.998725	1.00167
qcVQDw	KzT8Xs	Diagnoses - secondaryExcessive and frequent menstruation with regular cycle	Eisenbergiella	Inverse variance weighted	10	0.000152496	0.000576675	0.791441	-0.000977788	0.00128278	1.00015	0.999023	1.00128
qcVQDw	KzT8Xs	Diagnoses - secondaryExcessive and frequent menstruation with regular cycle	Eisenbergiella	Simple mode	10	5.63022e-06	0.00120457	0.996373	-0.00235532	0.00236658	1.00001	0.997647	1.00237
qcVQDw	KzT8Xs	Diagnoses - secondaryExcessive and frequent menstruation with regular cycle	Eisenbergiella	Weighted mode	10	2.26254e-05	0.00128848	0.986373	-0.00250279	0.00254805	1.00002	0.9975	1.00255
QNLRbv	KzT8Xs	Diagnoses - secondaryExcessive and frequent menstruation with regular cycle	RuminococcaceaeUCG004	MR Egger	10	0.00243942	0.00845403	0.78026	-0.0141305	0.0190093	1.00244	0.985969	1.01919
QNLRbv	KzT8Xs	Diagnoses - secondaryExcessive and frequent menstruation with regular cycle	RuminococcaceaeUCG004	Weighted median	10	-0.00187765	0.00102647	0.067365	-0.00388953	0.00013423	0.998124	0.996118	1.00013
QNLRbv	KzT8Xs	Diagnoses - secondaryExcessive and frequent menstruation with regular cycle	RuminococcaceaeUCG004	Inverse variance weighted	10	-0.00158382	0.000768815	0.0393909	-0.0030907	-7.69429e-05	0.998417	0.996914	0.999923
QNLRbv	KzT8Xs	Diagnoses - secondaryExcessive and frequent menstruation with regular cycle	RuminococcaceaeUCG004	Simple mode	10	-0.00231389	0.00164238	0.192473	-0.00553295	0.000905165	0.997689	0.994482	1.00091
QNLRbv	KzT8Xs	Diagnoses - secondaryExcessive and frequent menstruation with regular cycle	RuminococcaceaeUCG004	Weighted mode	10	-0.00228889	0.00164645	0.197886	-0.00551593	0.000938143	0.997714	0.994499	1.00094
qnpyBe	KzT8Xs	Diagnoses - secondaryExcessive and frequent menstruation with regular cycle	Hungatella	MR Egger	5	0.00258791	0.00438723	0.596757	-0.00601106	0.0111869	1.00259	0.994007	1.01125
qnpyBe	KzT8Xs	Diagnoses - secondaryExcessive and frequent menstruation with regular cycle	Hungatella	Weighted median	5	-0.000839834	0.000953283	0.378323	-0.00270827	0.0010286	0.999161	0.997295	1.00103
qnpyBe	KzT8Xs	Diagnoses - secondaryExcessive and frequent menstruation with regular cycle	Hungatella	Inverse variance weighted	5	-0.000133567	0.000693686	0.847314	-0.00149319	0.00122606	0.999866	0.998508	1.00123
qnpyBe	KzT8Xs	Diagnoses - secondaryExcessive and frequent menstruation with regular cycle	Hungatella	Simple mode	5	-0.00100691	0.00120638	0.45086	-0.00337141	0.00135759	0.998994	0.996634	1.00136
qnpyBe	KzT8Xs	Diagnoses - secondaryExcessive and frequent menstruation with regular cycle	Hungatella	Weighted mode	5	-0.00101459	0.00123361	0.457019	-0.00343247	0.00140329	0.998986	0.996573	1.0014
RhZZ5b	KzT8Xs	Diagnoses - secondaryExcessive and frequent menstruation with regular cycle	Gordonibacter	MR Egger	6	0.00114964	0.00716827	0.880356	-0.0129002	0.0151994	1.00115	0.987183	1.01532
RhZZ5b	KzT8Xs	Diagnoses - secondaryExcessive and frequent menstruation with regular cycle	Gordonibacter	Weighted median	6	-0.000178459	0.000854214	0.834514	-0.00185272	0.0014958	0.999822	0.998149	1.0015
RhZZ5b	KzT8Xs	Diagnoses - secondaryExcessive and frequent menstruation with regular cycle	Gordonibacter	Inverse variance weighted	6	-0.000158496	0.000946886	0.867066	-0.00201439	0.0016974	0.999842	0.997988	1.0017
RhZZ5b	KzT8Xs	Diagnoses - secondaryExcessive and frequent menstruation with regular cycle	Gordonibacter	Simple mode	6	-0.000178399	0.00125113	0.892182	-0.00263061	0.00227382	0.999822	0.997373	1.00228
RhZZ5b	KzT8Xs	Diagnoses - secondaryExcessive and frequent menstruation with regular cycle	Gordonibacter	Weighted mode	6	-0.000178399	0.0012267	0.890053	-0.00258274	0.00222594	0.999822	0.997421	1.00223
rVZGtt	KzT8Xs	Diagnoses - secondaryExcessive and frequent menstruation with regular cycle	Catenibacterium	MR Egger	5	-0.00198259	0.00546357	0.740758	-0.0126912	0.00872601	0.998019	0.987389	1.00876
rVZGtt	KzT8Xs	Diagnoses - secondaryExcessive and frequent menstruation with regular cycle	Catenibacterium	Weighted median	5	0.000962186	0.000779342	0.216975	-0.000565326	0.0024897	1.00096	0.999435	1.00249
rVZGtt	KzT8Xs	Diagnoses - secondaryExcessive and frequent menstruation with regular cycle	Catenibacterium	Inverse variance weighted	5	0.000974762	0.00060639	0.107948	-0.000213763	0.00216329	1.00098	0.999786	1.00217
rVZGtt	KzT8Xs	Diagnoses - secondaryExcessive and frequent menstruation with regular cycle	Catenibacterium	Simple mode	5	0.000885762	0.000961848	0.409218	-0.000999459	0.00277098	1.00089	0.999001	1.00277
rVZGtt	KzT8Xs	Diagnoses - secondaryExcessive and frequent menstruation with regular cycle	Catenibacterium	Weighted mode	5	0.000917373	0.00104736	0.430537	-0.00113545	0.00297019	1.00092	0.998865	1.00297
rWvLuy	KzT8Xs	Diagnoses - secondaryExcessive and frequent menstruation with regular cycle	Ruminococcusgnavusgroup	MR Egger	9	0.00539381	0.00532063	0.344451	-0.00503462	0.0158222	1.00541	0.994978	1.01595
rWvLuy	KzT8Xs	Diagnoses - secondaryExcessive and frequent menstruation with regular cycle	Ruminococcusgnavusgroup	Weighted median	9	-0.00107116	0.000871186	0.218867	-0.00277869	0.000636361	0.998929	0.997225	1.00064
rWvLuy	KzT8Xs	Diagnoses - secondaryExcessive and frequent menstruation with regular cycle	Ruminococcusgnavusgroup	Inverse variance weighted	9	-0.000458885	0.000771167	0.551808	-0.00197037	0.0010526	0.999541	0.998032	1.00105
rWvLuy	KzT8Xs	Diagnoses - secondaryExcessive and frequent menstruation with regular cycle	Ruminococcusgnavusgroup	Simple mode	9	-0.00123096	0.00132116	0.378736	-0.00382043	0.0013585	0.99877	0.996187	1.00136
rWvLuy	KzT8Xs	Diagnoses - secondaryExcessive and frequent menstruation with regular cycle	Ruminococcusgnavusgroup	Weighted mode	9	-0.00125572	0.00147684	0.41989	-0.00415033	0.00163889	0.998745	0.995858	1.00164
Sk3nDC	KzT8Xs	Diagnoses - secondaryExcessive and frequent menstruation with regular cycle	LachnospiraceaeNC2004group	MR Egger	6	-0.00216354	0.0110841	0.854756	-0.0238884	0.0195613	0.997839	0.976395	1.01975
Sk3nDC	KzT8Xs	Diagnoses - secondaryExcessive and frequent menstruation with regular cycle	LachnospiraceaeNC2004group	Weighted median	6	-7.67553e-05	0.00100687	0.939235	-0.00205021	0.0018967	0.999923	0.997952	1.0019
Sk3nDC	KzT8Xs	Diagnoses - secondaryExcessive and frequent menstruation with regular cycle	LachnospiraceaeNC2004group	Inverse variance weighted	6	0.000814336	0.00102088	0.425055	-0.00118658	0.00281526	1.00081	0.998814	1.00282
Sk3nDC	KzT8Xs	Diagnoses - secondaryExcessive and frequent menstruation with regular cycle	LachnospiraceaeNC2004group	Simple mode	6	-0.000439355	0.00172088	0.808655	-0.00381228	0.00293357	0.999561	0.996195	1.00294
Sk3nDC	KzT8Xs	Diagnoses - secondaryExcessive and frequent menstruation with regular cycle	LachnospiraceaeNC2004group	Weighted mode	6	-0.000352526	0.00147336	0.820398	-0.00324031	0.00253526	0.999648	0.996765	1.00254
SToxYL	KzT8Xs	Diagnoses - secondaryExcessive and frequent menstruation with regular cycle	Odoribacter	MR Egger	4	0.0206591	0.0248653	0.493455	-0.0280768	0.069395	1.02087	0.972314	1.07186
SToxYL	KzT8Xs	Diagnoses - secondaryExcessive and frequent menstruation with regular cycle	Odoribacter	Weighted median	4	0.00075012	0.0018238	0.680856	-0.00282453	0.00432477	1.00075	0.997179	1.00433
SToxYL	KzT8Xs	Diagnoses - secondaryExcessive and frequent menstruation with regular cycle	Odoribacter	Inverse variance weighted	4	0.000970317	0.00237111	0.682375	-0.00367706	0.0056177	1.00097	0.99633	1.00563
SToxYL	KzT8Xs	Diagnoses - secondaryExcessive and frequent menstruation with regular cycle	Odoribacter	Simple mode	4	0.00429027	0.00402529	0.364668	-0.0035993	0.0121798	1.0043	0.996407	1.01225
SToxYL	KzT8Xs	Diagnoses - secondaryExcessive and frequent menstruation with regular cycle	Odoribacter	Weighted mode	4	-0.0024484	0.00402964	0.586361	-0.0103465	0.00544969	0.997555	0.989707	1.00546
suAEfH	KzT8Xs	Diagnoses - secondaryExcessive and frequent menstruation with regular cycle	Eggerthella	MR Egger	9	0.00405458	0.00785269	0.621529	-0.0113367	0.0194459	1.00406	0.988727	1.01964
suAEfH	KzT8Xs	Diagnoses - secondaryExcessive and frequent menstruation with regular cycle	Eggerthella	Weighted median	9	0.000216553	0.000826759	0.793375	-0.00140389	0.001837	1.00022	0.998597	1.00184
suAEfH	KzT8Xs	Diagnoses - secondaryExcessive and frequent menstruation with regular cycle	Eggerthella	Inverse variance weighted	9	0.000422082	0.000715058	0.555006	-0.000979432	0.0018236	1.00042	0.999021	1.00183
suAEfH	KzT8Xs	Diagnoses - secondaryExcessive and frequent menstruation with regular cycle	Eggerthella	Simple mode	9	0.000247157	0.00115411	0.835784	-0.00201489	0.0025092	1.00025	0.997987	1.00251
suAEfH	KzT8Xs	Diagnoses - secondaryExcessive and frequent menstruation with regular cycle	Eggerthella	Weighted mode	9	0.000247157	0.00113593	0.833202	-0.00197926	0.00247358	1.00025	0.998023	1.00248
tDRvH0	KzT8Xs	Diagnoses - secondaryExcessive and frequent menstruation with regular cycle	RuminococcaceaeUCG003	MR Egger	10	0.00935638	0.00892468	0.325105	-0.008136	0.0268488	1.0094	0.991897	1.02721
tDRvH0	KzT8Xs	Diagnoses - secondaryExcessive and frequent menstruation with regular cycle	RuminococcaceaeUCG003	Weighted median	10	-0.00122773	0.00129689	0.343806	-0.00376963	0.00131418	0.998773	0.996237	1.00132
tDRvH0	KzT8Xs	Diagnoses - secondaryExcessive and frequent menstruation with regular cycle	RuminococcaceaeUCG003	Inverse variance weighted	10	-0.000603142	0.000965605	0.532216	-0.00249573	0.00128944	0.999397	0.997507	1.00129
tDRvH0	KzT8Xs	Diagnoses - secondaryExcessive and frequent menstruation with regular cycle	RuminococcaceaeUCG003	Simple mode	10	-0.0029312	0.00244253	0.260748	-0.00771856	0.00185616	0.997073	0.992311	1.00186
tDRvH0	KzT8Xs	Diagnoses - secondaryExcessive and frequent menstruation with regular cycle	RuminococcaceaeUCG003	Weighted mode	10	-0.00275283	0.00230456	0.262805	-0.00726976	0.0017641	0.997251	0.992757	1.00177
TJxZwX	KzT8Xs	Diagnoses - secondaryExcessive and frequent menstruation with regular cycle	FamilyXIIIUCG001	MR Egger	5	-0.00334074	0.0121787	0.80165	-0.0272109	0.0205294	0.996665	0.973156	1.02074
TJxZwX	KzT8Xs	Diagnoses - secondaryExcessive and frequent menstruation with regular cycle	FamilyXIIIUCG001	Weighted median	5	0.000229587	0.00160126	0.885991	-0.00290888	0.00336806	1.00023	0.997095	1.00337
TJxZwX	KzT8Xs	Diagnoses - secondaryExcessive and frequent menstruation with regular cycle	FamilyXIIIUCG001	Inverse variance weighted	5	-0.000604784	0.0012127	0.617985	-0.00298168	0.00177211	0.999395	0.997023	1.00177
TJxZwX	KzT8Xs	Diagnoses - secondaryExcessive and frequent menstruation with regular cycle	FamilyXIIIUCG001	Simple mode	5	0.000582968	0.00212999	0.79787	-0.00359181	0.00475775	1.00058	0.996415	1.00477
TJxZwX	KzT8Xs	Diagnoses - secondaryExcessive and frequent menstruation with regular cycle	FamilyXIIIUCG001	Weighted mode	5	0.000628427	0.00217787	0.787261	-0.0036402	0.00489706	1.00063	0.996366	1.00491
TPTEMm	KzT8Xs	Diagnoses - secondaryExcessive and frequent menstruation with regular cycle	Allisonella	MR Egger	7	-0.00160587	0.00343984	0.660247	-0.00834795	0.00513621	0.998395	0.991687	1.00515
TPTEMm	KzT8Xs	Diagnoses - secondaryExcessive and frequent menstruation with regular cycle	Allisonella	Weighted median	7	-0.000517279	0.000655068	0.429728	-0.00180121	0.000766653	0.999483	0.9982	1.00077
TPTEMm	KzT8Xs	Diagnoses - secondaryExcessive and frequent menstruation with regular cycle	Allisonella	Inverse variance weighted	7	-0.000201071	0.000499537	0.687305	-0.00118016	0.000778021	0.999799	0.998821	1.00078
TPTEMm	KzT8Xs	Diagnoses - secondaryExcessive and frequent menstruation with regular cycle	Allisonella	Simple mode	7	-0.00085207	0.000896739	0.378705	-0.00260968	0.000905539	0.999148	0.997394	1.00091
TPTEMm	KzT8Xs	Diagnoses - secondaryExcessive and frequent menstruation with regular cycle	Allisonella	Weighted mode	7	-0.000806788	0.000896366	0.402763	-0.00256366	0.000950088	0.999194	0.99744	1.00095
twduBi	KzT8Xs	Diagnoses - secondaryExcessive and frequent menstruation with regular cycle	Eubacteriumcoprostanoligenesgroup	MR Egger	9	-0.0110465	0.0117224	0.377394	-0.0340223	0.0119294	0.989014	0.96655	1.012
twduBi	KzT8Xs	Diagnoses - secondaryExcessive and frequent menstruation with regular cycle	Eubacteriumcoprostanoligenesgroup	Weighted median	9	3.66999e-05	0.00155541	0.981176	-0.0030119	0.0030853	1.00004	0.996993	1.00309
twduBi	KzT8Xs	Diagnoses - secondaryExcessive and frequent menstruation with regular cycle	Eubacteriumcoprostanoligenesgroup	Inverse variance weighted	9	0.000528033	0.00109266	0.628916	-0.00161358	0.00266965	1.00053	0.998388	1.00267
twduBi	KzT8Xs	Diagnoses - secondaryExcessive and frequent menstruation with regular cycle	Eubacteriumcoprostanoligenesgroup	Simple mode	9	-0.000683976	0.00247071	0.788926	-0.00552656	0.00415861	0.999316	0.994489	1.00417
twduBi	KzT8Xs	Diagnoses - secondaryExcessive and frequent menstruation with regular cycle	Eubacteriumcoprostanoligenesgroup	Weighted mode	9	-0.000683976	0.00234545	0.777997	-0.00528105	0.0039131	0.999316	0.994733	1.00392
TyFrQ9	KzT8Xs	Diagnoses - secondaryExcessive and frequent menstruation with regular cycle	CandidatusSoleaferrea	MR Egger	10	0.0010555	0.00639091	0.872918	-0.0114707	0.0135817	1.00106	0.988595	1.01367
TyFrQ9	KzT8Xs	Diagnoses - secondaryExcessive and frequent menstruation with regular cycle	CandidatusSoleaferrea	Weighted median	10	0.000488806	0.000709569	0.490901	-0.00090195	0.00187956	1.00049	0.999098	1.00188
TyFrQ9	KzT8Xs	Diagnoses - secondaryExcessive and frequent menstruation with regular cycle	CandidatusSoleaferrea	Inverse variance weighted	10	0.00047333	0.000607901	0.436197	-0.000718155	0.00166482	1.00047	0.999282	1.00167
TyFrQ9	KzT8Xs	Diagnoses - secondaryExcessive and frequent menstruation with regular cycle	CandidatusSoleaferrea	Simple mode	10	0.000430488	0.00115603	0.718225	-0.00183534	0.00269632	1.00043	0.998166	1.0027
TyFrQ9	KzT8Xs	Diagnoses - secondaryExcessive and frequent menstruation with regular cycle	CandidatusSoleaferrea	Weighted mode	10	0.00042492	0.0011052	0.709556	-0.00174128	0.00259112	1.00043	0.99826	1.00259
u34vNI	KzT8Xs	Diagnoses - secondaryExcessive and frequent menstruation with regular cycle	Eubacteriumruminantiumgroup	MR Egger	12	-0.00262826	0.00514503	0.620554	-0.0127125	0.00745599	0.997375	0.987368	1.00748
u34vNI	KzT8Xs	Diagnoses - secondaryExcessive and frequent menstruation with regular cycle	Eubacteriumruminantiumgroup	Weighted median	12	0.000557653	0.000772194	0.470192	-0.000955846	0.00207115	1.00056	0.999045	1.00207
u34vNI	KzT8Xs	Diagnoses - secondaryExcessive and frequent menstruation with regular cycle	Eubacteriumruminantiumgroup	Inverse variance weighted	12	0.00033076	0.000613714	0.589922	-0.000872119	0.00153364	1.00033	0.999128	1.00153
u34vNI	KzT8Xs	Diagnoses - secondaryExcessive and frequent menstruation with regular cycle	Eubacteriumruminantiumgroup	Simple mode	12	0.000719436	0.00136124	0.60764	-0.00194859	0.00338747	1.00072	0.998053	1.00339
u34vNI	KzT8Xs	Diagnoses - secondaryExcessive and frequent menstruation with regular cycle	Eubacteriumruminantiumgroup	Weighted mode	12	0.000700999	0.0014329	0.634298	-0.00210749	0.00350949	1.0007	0.997895	1.00352
uC1VY0	KzT8Xs	Diagnoses - secondaryExcessive and frequent menstruation with regular cycle	ChristensenellaceaeR.7group	MR Egger	4	-0.0193696	0.0417613	0.688365	-0.101222	0.0624826	0.980817	0.903733	1.06448
uC1VY0	KzT8Xs	Diagnoses - secondaryExcessive and frequent menstruation with regular cycle	ChristensenellaceaeR.7group	Weighted median	4	0.00140907	0.00203955	0.489646	-0.00258845	0.00540658	1.00141	0.997415	1.00542
uC1VY0	KzT8Xs	Diagnoses - secondaryExcessive and frequent menstruation with regular cycle	ChristensenellaceaeR.7group	Inverse variance weighted	4	0.000571854	0.0021909	0.794082	-0.00372231	0.00486602	1.00057	0.996285	1.00488
uC1VY0	KzT8Xs	Diagnoses - secondaryExcessive and frequent menstruation with regular cycle	ChristensenellaceaeR.7group	Simple mode	4	0.00231601	0.00300331	0.496786	-0.00357048	0.0082025	1.00232	0.996436	1.00824
uC1VY0	KzT8Xs	Diagnoses - secondaryExcessive and frequent menstruation with regular cycle	ChristensenellaceaeR.7group	Weighted mode	4	0.00212177	0.00270191	0.489595	-0.00317398	0.00741751	1.00212	0.996831	1.00745
ujDV2w	KzT8Xs	Diagnoses - secondaryExcessive and frequent menstruation with regular cycle	Alloprevotella	MR Egger	7	0.006573	0.00552303	0.287425	-0.00425213	0.0173981	1.00659	0.995757	1.01755
ujDV2w	KzT8Xs	Diagnoses - secondaryExcessive and frequent menstruation with regular cycle	Alloprevotella	Weighted median	7	0.000814762	0.000710717	0.251632	-0.000578244	0.00220777	1.00082	0.999422	1.00221
ujDV2w	KzT8Xs	Diagnoses - secondaryExcessive and frequent menstruation with regular cycle	Alloprevotella	Inverse variance weighted	7	0.000673538	0.000590224	0.253804	-0.0004833	0.00183038	1.00067	0.999517	1.00183
ujDV2w	KzT8Xs	Diagnoses - secondaryExcessive and frequent menstruation with regular cycle	Alloprevotella	Simple mode	7	0.000740935	0.00106014	0.510783	-0.00133695	0.00281881	1.00074	0.998664	1.00282
ujDV2w	KzT8Xs	Diagnoses - secondaryExcessive and frequent menstruation with regular cycle	Alloprevotella	Weighted mode	7	0.000775572	0.000978202	0.458058	-0.0011417	0.00269285	1.00078	0.998859	1.0027
UKveok	KzT8Xs	Diagnoses - secondaryExcessive and frequent menstruation with regular cycle	Ruminiclostridium9	MR Egger	10	-0.00364027	0.00993938	0.723677	-0.0231214	0.0158409	0.996366	0.977144	1.01597
UKveok	KzT8Xs	Diagnoses - secondaryExcessive and frequent menstruation with regular cycle	Ruminiclostridium9	Weighted median	10	0.000407811	0.00139156	0.769476	-0.00231965	0.00313528	1.00041	0.997683	1.00314
UKveok	KzT8Xs	Diagnoses - secondaryExcessive and frequent menstruation with regular cycle	Ruminiclostridium9	Inverse variance weighted	10	0.000425077	0.00135921	0.75448	-0.00223898	0.00308914	1.00043	0.997764	1.00309
UKveok	KzT8Xs	Diagnoses - secondaryExcessive and frequent menstruation with regular cycle	Ruminiclostridium9	Simple mode	10	-0.0026721	0.00273157	0.353521	-0.00802598	0.00268177	0.997331	0.992006	1.00269
UKveok	KzT8Xs	Diagnoses - secondaryExcessive and frequent menstruation with regular cycle	Ruminiclostridium9	Weighted mode	10	-0.00238564	0.00255067	0.374049	-0.00738495	0.00261367	0.997617	0.992642	1.00262
UyCko4	KzT8Xs	Diagnoses - secondaryExcessive and frequent menstruation with regular cycle	Bilophila	MR Egger	10	0.000853614	0.00829834	0.920601	-0.0154111	0.0171184	1.00085	0.984707	1.01727
UyCko4	KzT8Xs	Diagnoses - secondaryExcessive and frequent menstruation with regular cycle	Bilophila	Weighted median	10	0.000800538	0.00115699	0.48899	-0.00146716	0.00306824	1.0008	0.998534	1.00307
UyCko4	KzT8Xs	Diagnoses - secondaryExcessive and frequent menstruation with regular cycle	Bilophila	Inverse variance weighted	10	0.000395232	0.000895159	0.658835	-0.00135928	0.00214974	1.0004	0.998642	1.00215
UyCko4	KzT8Xs	Diagnoses - secondaryExcessive and frequent menstruation with regular cycle	Bilophila	Simple mode	10	0.000756778	0.00182173	0.687566	-0.00281382	0.00432737	1.00076	0.99719	1.00434
UyCko4	KzT8Xs	Diagnoses - secondaryExcessive and frequent menstruation with regular cycle	Bilophila	Weighted mode	10	0.000802974	0.00180192	0.666397	-0.00272879	0.00433474	1.0008	0.997275	1.00434
v8nDDU	KzT8Xs	Diagnoses - secondaryExcessive and frequent menstruation with regular cycle	LachnospiraceaeFCS020group	MR Egger	8	-0.00570537	0.0135461	0.688293	-0.0322557	0.020845	0.994311	0.968259	1.02106
v8nDDU	KzT8Xs	Diagnoses - secondaryExcessive and frequent menstruation with regular cycle	LachnospiraceaeFCS020group	Weighted median	8	-5.15713e-05	0.00135098	0.96955	-0.00269949	0.00259635	0.999948	0.997304	1.0026
v8nDDU	KzT8Xs	Diagnoses - secondaryExcessive and frequent menstruation with regular cycle	LachnospiraceaeFCS020group	Inverse variance weighted	8	-0.000683167	0.000992651	0.491311	-0.00262876	0.00126243	0.999317	0.997375	1.00126
v8nDDU	KzT8Xs	Diagnoses - secondaryExcessive and frequent menstruation with regular cycle	LachnospiraceaeFCS020group	Simple mode	8	0.000126726	0.00228828	0.957383	-0.00435831	0.00461176	1.00013	0.995651	1.00462
v8nDDU	KzT8Xs	Diagnoses - secondaryExcessive and frequent menstruation with regular cycle	LachnospiraceaeFCS020group	Weighted mode	8	0.000234392	0.00207206	0.913111	-0.00382684	0.00429562	1.00023	0.99618	1.0043
vx0CYX	KzT8Xs	Diagnoses - secondaryExcessive and frequent menstruation with regular cycle	Parabacteroides	MR Egger	4	-0.00896691	0.0174562	0.658596	-0.043181	0.0252472	0.991073	0.957738	1.02557
vx0CYX	KzT8Xs	Diagnoses - secondaryExcessive and frequent menstruation with regular cycle	Parabacteroides	Weighted median	4	0.000893142	0.00185629	0.630415	-0.0027452	0.00453148	1.00089	0.997259	1.00454
vx0CYX	KzT8Xs	Diagnoses - secondaryExcessive and frequent menstruation with regular cycle	Parabacteroides	Inverse variance weighted	4	-5.71016e-05	0.00184141	0.975262	-0.00366627	0.00355207	0.999943	0.99634	1.00356
vx0CYX	KzT8Xs	Diagnoses - secondaryExcessive and frequent menstruation with regular cycle	Parabacteroides	Simple mode	4	0.00177951	0.00284107	0.575504	-0.00378898	0.007348	1.00178	0.996218	1.00738
vx0CYX	KzT8Xs	Diagnoses - secondaryExcessive and frequent menstruation with regular cycle	Parabacteroides	Weighted mode	4	0.00174279	0.00265338	0.558188	-0.00345785	0.00694342	1.00174	0.996548	1.00697
vZoRkX	KzT8Xs	Diagnoses - secondaryExcessive and frequent menstruation with regular cycle	Clostridiumsensustricto1	MR Egger	3	0.00395153	0.0119321	0.79641	-0.0194355	0.0273385	1.00396	0.980752	1.02772
vZoRkX	KzT8Xs	Diagnoses - secondaryExcessive and frequent menstruation with regular cycle	Clostridiumsensustricto1	Weighted median	3	-0.000450954	0.00201128	0.822592	-0.00439307	0.00349116	0.999549	0.995617	1.0035
vZoRkX	KzT8Xs	Diagnoses - secondaryExcessive and frequent menstruation with regular cycle	Clostridiumsensustricto1	Inverse variance weighted	3	-0.000274063	0.00166023	0.868885	-0.00352811	0.00297999	0.999726	0.996478	1.00298
vZoRkX	KzT8Xs	Diagnoses - secondaryExcessive and frequent menstruation with regular cycle	Clostridiumsensustricto1	Simple mode	3	-0.000632532	0.00232702	0.811249	-0.00519349	0.00392843	0.999368	0.99482	1.00394
vZoRkX	KzT8Xs	Diagnoses - secondaryExcessive and frequent menstruation with regular cycle	Clostridiumsensustricto1	Weighted mode	3	-0.000649125	0.00222428	0.797899	-0.00500872	0.00371047	0.999351	0.995004	1.00372
wcluO2	KzT8Xs	Diagnoses - secondaryExcessive and frequent menstruation with regular cycle	Eubacteriumventriosumgroup	MR Egger	11	0.00243913	0.00702394	0.736379	-0.0113278	0.0162061	1.00244	0.988736	1.01634
wcluO2	KzT8Xs	Diagnoses - secondaryExcessive and frequent menstruation with regular cycle	Eubacteriumventriosumgroup	Weighted median	11	-0.000773515	0.00124185	0.533367	-0.00320753	0.0016605	0.999227	0.996798	1.00166
wcluO2	KzT8Xs	Diagnoses - secondaryExcessive and frequent menstruation with regular cycle	Eubacteriumventriosumgroup	Inverse variance weighted	11	-0.000492991	0.00089678	0.582501	-0.00225068	0.0012647	0.999507	0.997752	1.00127
wcluO2	KzT8Xs	Diagnoses - secondaryExcessive and frequent menstruation with regular cycle	Eubacteriumventriosumgroup	Simple mode	11	-0.00103663	0.00188592	0.594609	-0.00473304	0.00265977	0.998964	0.995278	1.00266
wcluO2	KzT8Xs	Diagnoses - secondaryExcessive and frequent menstruation with regular cycle	Eubacteriumventriosumgroup	Weighted mode	11	-0.0010061	0.00198955	0.624033	-0.00490562	0.00289342	0.998994	0.995106	1.0029
WFryXO	KzT8Xs	Diagnoses - secondaryExcessive and frequent menstruation with regular cycle	LachnospiraceaeUCG008	MR Egger	10	0.00872081	0.00451159	0.089309	-0.000121903	0.0175635	1.00876	0.999878	1.01772
WFryXO	KzT8Xs	Diagnoses - secondaryExcessive and frequent menstruation with regular cycle	LachnospiraceaeUCG008	Weighted median	10	0.000843016	0.000803006	0.293799	-0.000730876	0.00241691	1.00084	0.999269	1.00242
WFryXO	KzT8Xs	Diagnoses - secondaryExcessive and frequent menstruation with regular cycle	LachnospiraceaeUCG008	Inverse variance weighted	10	0.000648083	0.000647594	0.316946	-0.000621202	0.00191737	1.00065	0.999379	1.00192
WFryXO	KzT8Xs	Diagnoses - secondaryExcessive and frequent menstruation with regular cycle	LachnospiraceaeUCG008	Simple mode	10	0.00128542	0.00131291	0.353132	-0.00128788	0.00385872	1.00129	0.998713	1.00387
WFryXO	KzT8Xs	Diagnoses - secondaryExcessive and frequent menstruation with regular cycle	LachnospiraceaeUCG008	Weighted mode	10	0.00121651	0.00128622	0.36895	-0.00130449	0.0037375	1.00122	0.998696	1.00374
wGJ0td	KzT8Xs	Diagnoses - secondaryExcessive and frequent menstruation with regular cycle	Lachnospira	MR Egger	5	0.0113768	0.00946469	0.315582	-0.00717395	0.0299276	1.01144	0.992852	1.03038
wGJ0td	KzT8Xs	Diagnoses - secondaryExcessive and frequent menstruation with regular cycle	Lachnospira	Weighted median	5	-0.000421774	0.00189771	0.824116	-0.00414128	0.00329773	0.999578	0.995867	1.0033
wGJ0td	KzT8Xs	Diagnoses - secondaryExcessive and frequent menstruation with regular cycle	Lachnospira	Inverse variance weighted	5	-0.00050279	0.00143861	0.726716	-0.00332247	0.00231689	0.999497	0.996683	1.00232
wGJ0td	KzT8Xs	Diagnoses - secondaryExcessive and frequent menstruation with regular cycle	Lachnospira	Simple mode	5	0.000406531	0.00257865	0.882369	-0.00464763	0.00546069	1.00041	0.995363	1.00548
wGJ0td	KzT8Xs	Diagnoses - secondaryExcessive and frequent menstruation with regular cycle	Lachnospira	Weighted mode	5	0.000328604	0.00246239	0.900283	-0.00449768	0.00515488	1.00033	0.995512	1.00517
WMq7HS	KzT8Xs	Diagnoses - secondaryExcessive and frequent menstruation with regular cycle	Faecalibacterium	MR Egger	4	-0.0305293	0.0152932	0.184011	-0.0605039	-0.000554745	0.969932	0.94129	0.999445
WMq7HS	KzT8Xs	Diagnoses - secondaryExcessive and frequent menstruation with regular cycle	Faecalibacterium	Weighted median	4	-0.00224639	0.00204787	0.272669	-0.00626021	0.00176744	0.997756	0.993759	1.00177
WMq7HS	KzT8Xs	Diagnoses - secondaryExcessive and frequent menstruation with regular cycle	Faecalibacterium	Inverse variance weighted	4	-0.00232984	0.00179152	0.193434	-0.00584121	0.00118153	0.997673	0.994176	1.00118
WMq7HS	KzT8Xs	Diagnoses - secondaryExcessive and frequent menstruation with regular cycle	Faecalibacterium	Simple mode	4	-0.00270826	0.00322473	0.462653	-0.00902873	0.00361221	0.997295	0.991012	1.00362
WMq7HS	KzT8Xs	Diagnoses - secondaryExcessive and frequent menstruation with regular cycle	Faecalibacterium	Weighted mode	4	-0.00242798	0.00292575	0.467482	-0.00816244	0.00330649	0.997575	0.991871	1.00331
wTagNr	KzT8Xs	Diagnoses - secondaryExcessive and frequent menstruation with regular cycle	Eubacteriumfissicatenagroup	MR Egger	7	-0.00738668	0.00518093	0.21327	-0.0175413	0.00276795	0.992641	0.982612	1.00277
wTagNr	KzT8Xs	Diagnoses - secondaryExcessive and frequent menstruation with regular cycle	Eubacteriumfissicatenagroup	Weighted median	7	-0.0011657	0.000765559	0.127839	-0.0026662	0.000334794	0.998835	0.997337	1.00033
wTagNr	KzT8Xs	Diagnoses - secondaryExcessive and frequent menstruation with regular cycle	Eubacteriumfissicatenagroup	Inverse variance weighted	7	-0.00131211	0.000560885	0.0193169	-0.00241144	-0.000212776	0.998689	0.997591	0.999787
wTagNr	KzT8Xs	Diagnoses - secondaryExcessive and frequent menstruation with regular cycle	Eubacteriumfissicatenagroup	Simple mode	7	-0.00135114	0.00109689	0.26411	-0.00350105	0.000798768	0.99865	0.996505	1.0008
wTagNr	KzT8Xs	Diagnoses - secondaryExcessive and frequent menstruation with regular cycle	Eubacteriumfissicatenagroup	Weighted mode	7	-0.00138437	0.00112986	0.26639	-0.0035989	0.000830159	0.998617	0.996408	1.00083
wyDfnp	KzT8Xs	Diagnoses - secondaryExcessive and frequent menstruation with regular cycle	RuminococcaceaeUCG011	MR Egger	7	0.00235788	0.00312735	0.484846	-0.00377172	0.00848748	1.00236	0.996235	1.00852
wyDfnp	KzT8Xs	Diagnoses - secondaryExcessive and frequent menstruation with regular cycle	RuminococcaceaeUCG011	Weighted median	7	-7.77223e-05	0.000739846	0.916335	-0.00152782	0.00137238	0.999922	0.998473	1.00137
wyDfnp	KzT8Xs	Diagnoses - secondaryExcessive and frequent menstruation with regular cycle	RuminococcaceaeUCG011	Inverse variance weighted	7	0.00013072	0.00053601	0.807327	-0.00091986	0.0011813	1.00013	0.999081	1.00118
wyDfnp	KzT8Xs	Diagnoses - secondaryExcessive and frequent menstruation with regular cycle	RuminococcaceaeUCG011	Simple mode	7	2.5481e-05	0.00101545	0.980794	-0.00196479	0.00201576	1.00003	0.998037	1.00202
wyDfnp	KzT8Xs	Diagnoses - secondaryExcessive and frequent menstruation with regular cycle	RuminococcaceaeUCG011	Weighted mode	7	5.54158e-05	0.000937534	0.954786	-0.00178215	0.00189298	1.00006	0.998219	1.00189
WyOQO7	KzT8Xs	Diagnoses - secondaryExcessive and frequent menstruation with regular cycle	Olsenella	MR Egger	8	-0.000838194	0.00590419	0.891754	-0.0124104	0.010734	0.999162	0.987666	1.01079
WyOQO7	KzT8Xs	Diagnoses - secondaryExcessive and frequent menstruation with regular cycle	Olsenella	Weighted median	8	0.000480774	0.000670657	0.473454	-0.000833714	0.00179526	1.00048	0.999167	1.0018
WyOQO7	KzT8Xs	Diagnoses - secondaryExcessive and frequent menstruation with regular cycle	Olsenella	Inverse variance weighted	8	0.000670618	0.000532966	0.208292	-0.000373996	0.00171523	1.00067	0.999626	1.00172
WyOQO7	KzT8Xs	Diagnoses - secondaryExcessive and frequent menstruation with regular cycle	Olsenella	Simple mode	8	-5.96742e-05	0.00110398	0.958403	-0.00222348	0.00210413	0.99994	0.997779	1.00211
WyOQO7	KzT8Xs	Diagnoses - secondaryExcessive and frequent menstruation with regular cycle	Olsenella	Weighted mode	8	-7.35477e-05	0.00112628	0.94976	-0.00228106	0.00213396	0.999926	0.997722	1.00214
WYtY8e	KzT8Xs	Diagnoses - secondaryExcessive and frequent menstruation with regular cycle	Akkermansia	MR Egger	10	0.0070537	0.00751217	0.375226	-0.00767014	0.0217775	1.00708	0.992359	1.02202
WYtY8e	KzT8Xs	Diagnoses - secondaryExcessive and frequent menstruation with regular cycle	Akkermansia	Weighted median	10	1.60219e-05	0.00103244	0.987619	-0.00200757	0.00203961	1.00002	0.997994	1.00204
WYtY8e	KzT8Xs	Diagnoses - secondaryExcessive and frequent menstruation with regular cycle	Akkermansia	Inverse variance weighted	10	-0.000176049	0.000813929	0.828757	-0.00177135	0.00141925	0.999824	0.99823	1.00142
WYtY8e	KzT8Xs	Diagnoses - secondaryExcessive and frequent menstruation with regular cycle	Akkermansia	Simple mode	10	0.000284458	0.00165617	0.867429	-0.00296163	0.00353054	1.00028	0.997043	1.00354
WYtY8e	KzT8Xs	Diagnoses - secondaryExcessive and frequent menstruation with regular cycle	Akkermansia	Weighted mode	10	0.00034787	0.00153235	0.825483	-0.00265554	0.00335128	1.00035	0.997348	1.00336
xBkSMD	KzT8Xs	Diagnoses - secondaryExcessive and frequent menstruation with regular cycle	Sellimonas	MR Egger	10	0.000313451	0.00458726	0.947199	-0.00867758	0.00930449	1.00031	0.99136	1.00935
xBkSMD	KzT8Xs	Diagnoses - secondaryExcessive and frequent menstruation with regular cycle	Sellimonas	Weighted median	10	-0.000954483	0.00057254	0.0954938	-0.00207666	0.000167695	0.999046	0.997925	1.00017
xBkSMD	KzT8Xs	Diagnoses - secondaryExcessive and frequent menstruation with regular cycle	Sellimonas	Inverse variance weighted	10	-0.000651651	0.000448534	0.146267	-0.00153078	0.000227477	0.999349	0.99847	1.00023
xBkSMD	KzT8Xs	Diagnoses - secondaryExcessive and frequent menstruation with regular cycle	Sellimonas	Simple mode	10	-0.00120727	0.00100483	0.260231	-0.00317674	0.000762195	0.998793	0.996828	1.00076
xBkSMD	KzT8Xs	Diagnoses - secondaryExcessive and frequent menstruation with regular cycle	Sellimonas	Weighted mode	10	-0.00119009	0.00104323	0.283411	-0.00323482	0.000854643	0.998811	0.99677	1.00086
xjmy78	KzT8Xs	Diagnoses - secondaryExcessive and frequent menstruation with regular cycle	LachnospiraceaeNK4A136group	MR Egger	11	0.0173776	0.0111493	0.153515	-0.00447512	0.0392302	1.01753	0.995535	1.04001
xjmy78	KzT8Xs	Diagnoses - secondaryExcessive and frequent menstruation with regular cycle	LachnospiraceaeNK4A136group	Weighted median	11	-0.00155387	0.00141861	0.273364	-0.00433434	0.0012266	0.998447	0.995675	1.00123
xjmy78	KzT8Xs	Diagnoses - secondaryExcessive and frequent menstruation with regular cycle	LachnospiraceaeNK4A136group	Inverse variance weighted	11	-0.00053641	0.00117586	0.648257	-0.0028411	0.00176828	0.999464	0.997163	1.00177
xjmy78	KzT8Xs	Diagnoses - secondaryExcessive and frequent menstruation with regular cycle	LachnospiraceaeNK4A136group	Simple mode	11	-0.000772956	0.00239021	0.753065	-0.00545777	0.00391185	0.999227	0.994557	1.00392
xjmy78	KzT8Xs	Diagnoses - secondaryExcessive and frequent menstruation with regular cycle	LachnospiraceaeNK4A136group	Weighted mode	11	-0.000720597	0.00237503	0.7678	-0.00537566	0.00393447	0.99928	0.994639	1.00394
xqCDWO	KzT8Xs	Diagnoses - secondaryExcessive and frequent menstruation with regular cycle	Oxalobacter	MR Egger	7	-0.00160148	0.00904721	0.866445	-0.019334	0.016131	0.9984	0.980852	1.01626
xqCDWO	KzT8Xs	Diagnoses - secondaryExcessive and frequent menstruation with regular cycle	Oxalobacter	Weighted median	7	0.000164226	0.000839016	0.844816	-0.00148024	0.0018087	1.00016	0.998521	1.00181
xqCDWO	KzT8Xs	Diagnoses - secondaryExcessive and frequent menstruation with regular cycle	Oxalobacter	Inverse variance weighted	7	-0.000252239	0.000755469	0.738467	-0.00173296	0.00122848	0.999748	0.998269	1.00123
xqCDWO	KzT8Xs	Diagnoses - secondaryExcessive and frequent menstruation with regular cycle	Oxalobacter	Simple mode	7	0.00118335	0.00137318	0.421919	-0.00150808	0.00387478	1.00118	0.998493	1.00388
xqCDWO	KzT8Xs	Diagnoses - secondaryExcessive and frequent menstruation with regular cycle	Oxalobacter	Weighted mode	7	0.00107102	0.00162647	0.534658	-0.00211686	0.0042589	1.00107	0.997885	1.00427
xsF3PE	KzT8Xs	Diagnoses - secondaryExcessive and frequent menstruation with regular cycle	Anaerotruncus	MR Egger	9	0.000819886	0.0112723	0.944052	-0.0212738	0.0229135	1.00082	0.978951	1.02318
xsF3PE	KzT8Xs	Diagnoses - secondaryExcessive and frequent menstruation with regular cycle	Anaerotruncus	Weighted median	9	0.000332853	0.00136082	0.806769	-0.00233436	0.00300007	1.00033	0.997668	1.003
xsF3PE	KzT8Xs	Diagnoses - secondaryExcessive and frequent menstruation with regular cycle	Anaerotruncus	Inverse variance weighted	9	0.000512229	0.00104678	0.624603	-0.00153946	0.00256392	1.00051	0.998462	1.00257
xsF3PE	KzT8Xs	Diagnoses - secondaryExcessive and frequent menstruation with regular cycle	Anaerotruncus	Simple mode	9	0.000390994	0.00193315	0.844764	-0.00339798	0.00417997	1.00039	0.996608	1.00419
xsF3PE	KzT8Xs	Diagnoses - secondaryExcessive and frequent menstruation with regular cycle	Anaerotruncus	Weighted mode	9	0.000187285	0.00201547	0.928249	-0.00376304	0.00413761	1.00019	0.996244	1.00415
xT2Y4o	KzT8Xs	Diagnoses - secondaryExcessive and frequent menstruation with regular cycle	Eubacteriumnodatumgroup	MR Egger	7	0.000976983	0.00328331	0.778005	-0.0054583	0.00741227	1.00098	0.994557	1.00744
xT2Y4o	KzT8Xs	Diagnoses - secondaryExcessive and frequent menstruation with regular cycle	Eubacteriumnodatumgroup	Weighted median	7	-0.000718621	0.000686854	0.295446	-0.00206486	0.000627614	0.999282	0.997937	1.00063
xT2Y4o	KzT8Xs	Diagnoses - secondaryExcessive and frequent menstruation with regular cycle	Eubacteriumnodatumgroup	Inverse variance weighted	7	-0.00036002	0.000551296	0.513728	-0.00144056	0.00072052	0.99964	0.99856	1.00072
xT2Y4o	KzT8Xs	Diagnoses - secondaryExcessive and frequent menstruation with regular cycle	Eubacteriumnodatumgroup	Simple mode	7	-0.00139092	0.00114398	0.269702	-0.00363313	0.000851291	0.99861	0.996373	1.00085
xT2Y4o	KzT8Xs	Diagnoses - secondaryExcessive and frequent menstruation with regular cycle	Eubacteriumnodatumgroup	Weighted mode	7	-0.00131746	0.00120469	0.316079	-0.00367866	0.00104374	0.998683	0.996328	1.00104
yB29c7	KzT8Xs	Diagnoses - secondaryExcessive and frequent menstruation with regular cycle	Eubacteriumhalliigroup	MR Egger	7	-0.0229754	0.023648	0.375892	-0.0693254	0.0233746	0.977287	0.933023	1.02365
yB29c7	KzT8Xs	Diagnoses - secondaryExcessive and frequent menstruation with regular cycle	Eubacteriumhalliigroup	Weighted median	7	-0.00130949	0.00176572	0.45832	-0.0047703	0.00215133	0.998691	0.995241	1.00215
yB29c7	KzT8Xs	Diagnoses - secondaryExcessive and frequent menstruation with regular cycle	Eubacteriumhalliigroup	Inverse variance weighted	7	-0.00115585	0.00133252	0.385713	-0.00376759	0.00145589	0.998845	0.99624	1.00146
yB29c7	KzT8Xs	Diagnoses - secondaryExcessive and frequent menstruation with regular cycle	Eubacteriumhalliigroup	Simple mode	7	-0.00156735	0.00264028	0.574439	-0.0067423	0.00360759	0.998434	0.99328	1.00361
yB29c7	KzT8Xs	Diagnoses - secondaryExcessive and frequent menstruation with regular cycle	Eubacteriumhalliigroup	Weighted mode	7	-0.00112026	0.0027003	0.692666	-0.00641284	0.00417232	0.99888	0.993608	1.00418
yDYMOr	KzT8Xs	Diagnoses - secondaryExcessive and frequent menstruation with regular cycle	Eubacteriumxylanophilumgroup	MR Egger	4	0.0350715	0.0226916	0.262238	-0.00940412	0.0795471	1.03569	0.99064	1.0828
yDYMOr	KzT8Xs	Diagnoses - secondaryExcessive and frequent menstruation with regular cycle	Eubacteriumxylanophilumgroup	Weighted median	4	0.000282485	0.00192345	0.88324	-0.00348747	0.00405244	1.00028	0.996519	1.00406
yDYMOr	KzT8Xs	Diagnoses - secondaryExcessive and frequent menstruation with regular cycle	Eubacteriumxylanophilumgroup	Inverse variance weighted	4	-0.000629421	0.00202298	0.755697	-0.00459445	0.00333561	0.999371	0.995416	1.00334
yDYMOr	KzT8Xs	Diagnoses - secondaryExcessive and frequent menstruation with regular cycle	Eubacteriumxylanophilumgroup	Simple mode	4	0.000588586	0.00253357	0.831239	-0.00437721	0.00555438	1.00059	0.995632	1.00557
yDYMOr	KzT8Xs	Diagnoses - secondaryExcessive and frequent menstruation with regular cycle	Eubacteriumxylanophilumgroup	Weighted mode	4	0.000703529	0.00230083	0.779769	-0.00380611	0.00521316	1.0007	0.996201	1.00523
yoQZIB	KzT8Xs	Diagnoses - secondaryExcessive and frequent menstruation with regular cycle	RuminococcaceaeUCG013	MR Egger	9	0.00504068	0.00858864	0.575702	-0.0117931	0.0218744	1.00505	0.988276	1.02212
yoQZIB	KzT8Xs	Diagnoses - secondaryExcessive and frequent menstruation with regular cycle	RuminococcaceaeUCG013	Weighted median	9	-0.00151272	0.00146881	0.303061	-0.00439159	0.00136616	0.998488	0.995618	1.00137
yoQZIB	KzT8Xs	Diagnoses - secondaryExcessive and frequent menstruation with regular cycle	RuminococcaceaeUCG013	Inverse variance weighted	9	-0.00154249	0.00103512	0.136185	-0.00357133	0.000486354	0.998459	0.996435	1.00049
yoQZIB	KzT8Xs	Diagnoses - secondaryExcessive and frequent menstruation with regular cycle	RuminococcaceaeUCG013	Simple mode	9	-0.00212498	0.00230587	0.383711	-0.00664449	0.00239452	0.997877	0.993378	1.0024
yoQZIB	KzT8Xs	Diagnoses - secondaryExcessive and frequent menstruation with regular cycle	RuminococcaceaeUCG013	Weighted mode	9	-0.00143936	0.00205972	0.504473	-0.00547642	0.00259769	0.998562	0.994539	1.0026
ZAtdYx	KzT8Xs	Diagnoses - secondaryExcessive and frequent menstruation with regular cycle	Intestinimonas	MR Egger	10	0.00861191	0.00850543	0.34093	-0.00805872	0.0252825	1.00865	0.991974	1.0256
ZAtdYx	KzT8Xs	Diagnoses - secondaryExcessive and frequent menstruation with regular cycle	Intestinimonas	Weighted median	10	-0.000371753	0.0010397	0.720675	-0.00240957	0.00166607	0.999628	0.997593	1.00167
ZAtdYx	KzT8Xs	Diagnoses - secondaryExcessive and frequent menstruation with regular cycle	Intestinimonas	Inverse variance weighted	10	-0.000328015	0.000828518	0.692174	-0.00195191	0.00129588	0.999672	0.99805	1.0013
ZAtdYx	KzT8Xs	Diagnoses - secondaryExcessive and frequent menstruation with regular cycle	Intestinimonas	Simple mode	10	-0.000540641	0.00167677	0.75449	-0.0038271	0.00274582	0.99946	0.99618	1.00275
ZAtdYx	KzT8Xs	Diagnoses - secondaryExcessive and frequent menstruation with regular cycle	Intestinimonas	Weighted mode	10	-0.000496993	0.0015555	0.756635	-0.00354578	0.0025518	0.999503	0.99646	1.00256
ZBVW3E	KzT8Xs	Diagnoses - secondaryExcessive and frequent menstruation with regular cycle	LachnospiraceaeND3007group	MR Egger	4	0.0149162	0.0308773	0.67675	-0.0456033	0.0754356	1.01503	0.955421	1.07835
ZBVW3E	KzT8Xs	Diagnoses - secondaryExcessive and frequent menstruation with regular cycle	LachnospiraceaeND3007group	Weighted median	4	0.00137212	0.00187581	0.464485	-0.00230447	0.00504872	1.00137	0.997698	1.00506
ZBVW3E	KzT8Xs	Diagnoses - secondaryExcessive and frequent menstruation with regular cycle	LachnospiraceaeND3007group	Inverse variance weighted	4	0.0011812	0.00164759	0.473422	-0.00204809	0.00441048	1.00118	0.997954	1.00442
ZBVW3E	KzT8Xs	Diagnoses - secondaryExcessive and frequent menstruation with regular cycle	LachnospiraceaeND3007group	Simple mode	4	0.00338364	0.00331364	0.38236	-0.0031111	0.00987838	1.00339	0.996894	1.00993
ZBVW3E	KzT8Xs	Diagnoses - secondaryExcessive and frequent menstruation with regular cycle	LachnospiraceaeND3007group	Weighted mode	4	0.00334492	0.00311028	0.360969	-0.00275123	0.00944106	1.00335	0.997253	1.00949
ZOk9J4	KzT8Xs	Diagnoses - secondaryExcessive and frequent menstruation with regular cycle	RuminococcaceaeUCG014	MR Egger	10	-0.00224278	0.0137733	0.874686	-0.0292384	0.0247529	0.99776	0.971185	1.02506
ZOk9J4	KzT8Xs	Diagnoses - secondaryExcessive and frequent menstruation with regular cycle	RuminococcaceaeUCG014	Weighted median	10	-0.000130375	0.00126963	0.918211	-0.00261885	0.0023581	0.99987	0.997385	1.00236
ZOk9J4	KzT8Xs	Diagnoses - secondaryExcessive and frequent menstruation with regular cycle	RuminococcaceaeUCG014	Inverse variance weighted	10	0.000410092	0.00107378	0.702525	-0.00169452	0.0025147	1.00041	0.998307	1.00252
ZOk9J4	KzT8Xs	Diagnoses - secondaryExcessive and frequent menstruation with regular cycle	RuminococcaceaeUCG014	Simple mode	10	-0.000167951	0.00223287	0.941687	-0.00454438	0.00420848	0.999832	0.995466	1.00422
ZOk9J4	KzT8Xs	Diagnoses - secondaryExcessive and frequent menstruation with regular cycle	RuminococcaceaeUCG014	Weighted mode	10	-0.00012367	0.00211749	0.954703	-0.00427396	0.00402662	0.999876	0.995735	1.00403
zRarnE	KzT8Xs	Diagnoses - secondaryExcessive and frequent menstruation with regular cycle	Roseburia	MR Egger	8	-0.00533273	0.00985011	0.607741	-0.0246389	0.0139735	0.994681	0.975662	1.01407
zRarnE	KzT8Xs	Diagnoses - secondaryExcessive and frequent menstruation with regular cycle	Roseburia	Weighted median	8	-0.000574604	0.00147462	0.696786	-0.00346486	0.00231565	0.999426	0.996541	1.00232
zRarnE	KzT8Xs	Diagnoses - secondaryExcessive and frequent menstruation with regular cycle	Roseburia	Inverse variance weighted	8	6.5933e-05	0.00112733	0.953361	-0.00214362	0.00227549	1.00007	0.997859	1.00228
zRarnE	KzT8Xs	Diagnoses - secondaryExcessive and frequent menstruation with regular cycle	Roseburia	Simple mode	8	-0.00126861	0.00248521	0.625425	-0.00613962	0.00360239	0.998732	0.993879	1.00361
zRarnE	KzT8Xs	Diagnoses - secondaryExcessive and frequent menstruation with regular cycle	Roseburia	Weighted mode	8	-0.00119724	0.00249939	0.64653	-0.00609604	0.00370155	0.998803	0.993923	1.00371
ZrccfS	KzT8Xs	Diagnoses - secondaryExcessive and frequent menstruation with regular cycle	Lactobacillus	MR Egger	6	-0.00505089	0.00712132	0.517315	-0.0190087	0.00890689	0.994962	0.981171	1.00895
ZrccfS	KzT8Xs	Diagnoses - secondaryExcessive and frequent menstruation with regular cycle	Lactobacillus	Weighted median	6	0.000621949	0.000993698	0.531385	-0.0013257	0.0025696	1.00062	0.998675	1.00257
ZrccfS	KzT8Xs	Diagnoses - secondaryExcessive and frequent menstruation with regular cycle	Lactobacillus	Inverse variance weighted	6	0.000386607	0.000798723	0.628364	-0.00117889	0.0019521	1.00039	0.998822	1.00195
ZrccfS	KzT8Xs	Diagnoses - secondaryExcessive and frequent menstruation with regular cycle	Lactobacillus	Simple mode	6	0.000676077	0.0014309	0.656484	-0.00212848	0.00348063	1.00068	0.997874	1.00349
ZrccfS	KzT8Xs	Diagnoses - secondaryExcessive and frequent menstruation with regular cycle	Lactobacillus	Weighted mode	6	0.000697204	0.00133942	0.624916	-0.00192806	0.00332247	1.0007	0.998074	1.00333
3HRNgb	FHWTJe	Excessive, frequent and irregular menstruation	Turicibacter	MR Egger	14	0.00205916	0.00555758	0.717458	-0.0088337	0.012952	1.00206	0.991205	1.01304
3HRNgb	FHWTJe	Excessive, frequent and irregular menstruation	Turicibacter	Weighted median	14	0.000481045	0.00169919	0.777098	-0.00284936	0.00381145	1.00048	0.997155	1.00382
3HRNgb	FHWTJe	Excessive, frequent and irregular menstruation	Turicibacter	Inverse variance weighted	14	0.000611137	0.00134192	0.648807	-0.00201902	0.0032413	1.00061	0.997983	1.00325
3HRNgb	FHWTJe	Excessive, frequent and irregular menstruation	Turicibacter	Simple mode	14	1.77748e-05	0.00308171	0.995486	-0.00602237	0.00605792	1.00002	0.993996	1.00608
3HRNgb	FHWTJe	Excessive, frequent and irregular menstruation	Turicibacter	Weighted mode	14	-9.05138e-05	0.00318414	0.977754	-0.00633143	0.0061504	0.999909	0.993689	1.00617
4uKHGr	FHWTJe	Excessive, frequent and irregular menstruation	Eubacteriumeligensgroup	MR Egger	10	0.00184296	0.0051557	0.729994	-0.00826222	0.0119481	1.00184	0.991772	1.01202
4uKHGr	FHWTJe	Excessive, frequent and irregular menstruation	Eubacteriumeligensgroup	Weighted median	10	-0.0033101	0.00244163	0.175197	-0.0080957	0.00147549	0.996695	0.991937	1.00148
4uKHGr	FHWTJe	Excessive, frequent and irregular menstruation	Eubacteriumeligensgroup	Inverse variance weighted	10	-0.0045906	0.00185901	0.0135347	-0.00823426	-0.000946946	0.99542	0.9918	0.999054
4uKHGr	FHWTJe	Excessive, frequent and irregular menstruation	Eubacteriumeligensgroup	Simple mode	10	-0.00625396	0.0038376	0.137613	-0.0137756	0.00126773	0.993766	0.986319	1.00127
4uKHGr	FHWTJe	Excessive, frequent and irregular menstruation	Eubacteriumeligensgroup	Weighted mode	10	-0.00620711	0.0040753	0.162065	-0.0141947	0.00178048	0.993812	0.985906	1.00178
5gqWTO	FHWTJe	Excessive, frequent and irregular menstruation	Subdoligranulum	MR Egger	13	-0.00407925	0.00697279	0.570337	-0.0177459	0.00958742	0.995929	0.982411	1.00963
5gqWTO	FHWTJe	Excessive, frequent and irregular menstruation	Subdoligranulum	Weighted median	13	-0.00400493	0.00284733	0.159559	-0.00958569	0.00157583	0.996003	0.99046	1.00158
5gqWTO	FHWTJe	Excessive, frequent and irregular menstruation	Subdoligranulum	Inverse variance weighted	13	-0.00183365	0.00245334	0.454815	-0.00664219	0.00297489	0.998168	0.99338	1.00298
5gqWTO	FHWTJe	Excessive, frequent and irregular menstruation	Subdoligranulum	Simple mode	13	-0.00776686	0.00590955	0.213317	-0.0193496	0.00381586	0.992263	0.980836	1.00382
5gqWTO	FHWTJe	Excessive, frequent and irregular menstruation	Subdoligranulum	Weighted mode	13	-0.00697602	0.00576156	0.249285	-0.0182687	0.00431664	0.993048	0.981897	1.00433
64DrjF	FHWTJe	Excessive, frequent and irregular menstruation	RuminococcaceaeUCG010	MR Egger	8	0.00203463	0.00841041	0.8169	-0.0144498	0.018519	1.00204	0.985654	1.01869
64DrjF	FHWTJe	Excessive, frequent and irregular menstruation	RuminococcaceaeUCG010	Weighted median	8	-0.000762394	0.00283248	0.787806	-0.00631406	0.00478927	0.999238	0.993706	1.0048
64DrjF	FHWTJe	Excessive, frequent and irregular menstruation	RuminococcaceaeUCG010	Inverse variance weighted	8	-6.97196e-05	0.00211629	0.973719	-0.00421765	0.00407821	0.99993	0.995791	1.00409
64DrjF	FHWTJe	Excessive, frequent and irregular menstruation	RuminococcaceaeUCG010	Simple mode	8	-0.00244901	0.00431966	0.588461	-0.0109155	0.00601752	0.997554	0.989144	1.00604
64DrjF	FHWTJe	Excessive, frequent and irregular menstruation	RuminococcaceaeUCG010	Weighted mode	8	-0.0018851	0.00393358	0.646383	-0.00959492	0.00582472	0.998117	0.990451	1.00584
66aZkU	FHWTJe	Excessive, frequent and irregular menstruation	Eubacteriumoxidoreducensgroup	MR Egger	6	2.02007e-05	0.00535287	0.99717	-0.0104714	0.0105118	1.00002	0.989583	1.01057
66aZkU	FHWTJe	Excessive, frequent and irregular menstruation	Eubacteriumoxidoreducensgroup	Weighted median	6	-0.000490958	0.00187205	0.793123	-0.00416017	0.00317826	0.999509	0.995848	1.00318
66aZkU	FHWTJe	Excessive, frequent and irregular menstruation	Eubacteriumoxidoreducensgroup	Inverse variance weighted	6	-0.00073792	0.0015547	0.635045	-0.00378513	0.00230929	0.999262	0.996222	1.00231
66aZkU	FHWTJe	Excessive, frequent and irregular menstruation	Eubacteriumoxidoreducensgroup	Simple mode	6	-0.000543016	0.00270772	0.848958	-0.00585015	0.00476412	0.999457	0.994167	1.00478
66aZkU	FHWTJe	Excessive, frequent and irregular menstruation	Eubacteriumoxidoreducensgroup	Weighted mode	6	-0.000471334	0.00245644	0.855388	-0.00528595	0.00434328	0.999529	0.994728	1.00435
6TwQH4	FHWTJe	Excessive, frequent and irregular menstruation	Ruminiclostridium5	MR Egger	14	-0.0101972	0.00592248	0.11076	-0.0218053	0.00141083	0.989855	0.978431	1.00141
6TwQH4	FHWTJe	Excessive, frequent and irregular menstruation	Ruminiclostridium5	Weighted median	14	-0.00162745	0.00260506	0.532151	-0.00673337	0.00347847	0.998374	0.993289	1.00348
6TwQH4	FHWTJe	Excessive, frequent and irregular menstruation	Ruminiclostridium5	Inverse variance weighted	14	-0.00070574	0.0018639	0.704958	-0.00435898	0.0029475	0.999295	0.995651	1.00295
6TwQH4	FHWTJe	Excessive, frequent and irregular menstruation	Ruminiclostridium5	Simple mode	14	-0.00119895	0.00445281	0.791958	-0.00992645	0.00752856	0.998802	0.990123	1.00756
6TwQH4	FHWTJe	Excessive, frequent and irregular menstruation	Ruminiclostridium5	Weighted mode	14	-0.00169285	0.00430511	0.700531	-0.0101309	0.00674516	0.998309	0.98992	1.00677
70onjB	FHWTJe	Excessive, frequent and irregular menstruation	Eubacteriumxylanophilumgroup	MR Egger	11	-0.00749742	0.00583134	0.230638	-0.0189269	0.00393202	0.992531	0.981251	1.00394
70onjB	FHWTJe	Excessive, frequent and irregular menstruation	Eubacteriumxylanophilumgroup	Weighted median	11	3.61876e-05	0.00237561	0.987846	-0.00462	0.00469238	1.00004	0.995391	1.0047
70onjB	FHWTJe	Excessive, frequent and irregular menstruation	Eubacteriumxylanophilumgroup	Inverse variance weighted	11	-0.00218113	0.00179856	0.22524	-0.0057063	0.00134404	0.997821	0.99431	1.00134
70onjB	FHWTJe	Excessive, frequent and irregular menstruation	Eubacteriumxylanophilumgroup	Simple mode	11	0.000636801	0.00378588	0.869776	-0.00678352	0.00805712	1.00064	0.993239	1.00809
70onjB	FHWTJe	Excessive, frequent and irregular menstruation	Eubacteriumxylanophilumgroup	Weighted mode	11	0.000636801	0.00375171	0.868602	-0.00671655	0.00799015	1.00064	0.993306	1.00802
8CBJ71	FHWTJe	Excessive, frequent and irregular menstruation	Eubacteriumventriosumgroup	MR Egger	15	-0.0095004	0.00780171	0.244967	-0.0247918	0.00579095	0.990545	0.975513	1.00581
8CBJ71	FHWTJe	Excessive, frequent and irregular menstruation	Eubacteriumventriosumgroup	Weighted median	15	0.000650739	0.00250257	0.794842	-0.00425431	0.00555579	1.00065	0.995755	1.00557
8CBJ71	FHWTJe	Excessive, frequent and irregular menstruation	Eubacteriumventriosumgroup	Inverse variance weighted	15	0.00119397	0.00189359	0.528346	-0.00251746	0.00490539	1.00119	0.997486	1.00492
8CBJ71	FHWTJe	Excessive, frequent and irregular menstruation	Eubacteriumventriosumgroup	Simple mode	15	0.000789114	0.003996	0.846293	-0.00704304	0.00862127	1.00079	0.992982	1.00866
8CBJ71	FHWTJe	Excessive, frequent and irregular menstruation	Eubacteriumventriosumgroup	Weighted mode	15	0.000625803	0.00373408	0.869301	-0.006693	0.00794461	1.00063	0.993329	1.00798
8RMZUf	FHWTJe	Excessive, frequent and irregular menstruation	Bacteroides	MR Egger	11	-0.00260907	0.0138446	0.854702	-0.0297446	0.0245264	0.997394	0.970693	1.02483
8RMZUf	FHWTJe	Excessive, frequent and irregular menstruation	Bacteroides	Weighted median	11	-0.00232869	0.00297902	0.434394	-0.00816757	0.0035102	0.997674	0.991866	1.00352
8RMZUf	FHWTJe	Excessive, frequent and irregular menstruation	Bacteroides	Inverse variance weighted	11	-0.00351283	0.00237207	0.138629	-0.00816209	0.00113642	0.996493	0.991871	1.00114
8RMZUf	FHWTJe	Excessive, frequent and irregular menstruation	Bacteroides	Simple mode	11	-0.00185638	0.00491489	0.713542	-0.0114896	0.0077768	0.998145	0.988576	1.00781
8RMZUf	FHWTJe	Excessive, frequent and irregular menstruation	Bacteroides	Weighted mode	11	-0.00155581	0.00493269	0.758935	-0.0112239	0.00811225	0.998445	0.988839	1.00815
8SozGs	FHWTJe	Excessive, frequent and irregular menstruation	Ruminiclostridium9	MR Egger	14	0.00584012	0.00993934	0.567709	-0.013641	0.0253212	1.00586	0.986452	1.02564
8SozGs	FHWTJe	Excessive, frequent and irregular menstruation	Ruminiclostridium9	Weighted median	14	-0.00269969	0.00260982	0.300933	-0.00781494	0.00241556	0.997304	0.992216	1.00242
8SozGs	FHWTJe	Excessive, frequent and irregular menstruation	Ruminiclostridium9	Inverse variance weighted	14	-0.00155796	0.0020604	0.449562	-0.00559635	0.00248042	0.998443	0.994419	1.00248
8SozGs	FHWTJe	Excessive, frequent and irregular menstruation	Ruminiclostridium9	Simple mode	14	-0.00573986	0.00463043	0.237036	-0.0148155	0.00333578	0.994277	0.985294	1.00334
8SozGs	FHWTJe	Excessive, frequent and irregular menstruation	Ruminiclostridium9	Weighted mode	14	-0.00553555	0.0044256	0.233051	-0.0142097	0.00313864	0.99448	0.985891	1.00314
A7CKAs	FHWTJe	Excessive, frequent and irregular menstruation	Romboutsia	MR Egger	14	0.00160003	0.00402548	0.697997	-0.00628992	0.00948998	1.0016	0.99373	1.00954
A7CKAs	FHWTJe	Excessive, frequent and irregular menstruation	Romboutsia	Weighted median	14	-0.000649282	0.00208955	0.756007	-0.00474479	0.00344623	0.999351	0.995266	1.00345
A7CKAs	FHWTJe	Excessive, frequent and irregular menstruation	Romboutsia	Inverse variance weighted	14	0.000223523	0.00153252	0.884037	-0.00278021	0.00322726	1.00022	0.997224	1.00323
A7CKAs	FHWTJe	Excessive, frequent and irregular menstruation	Romboutsia	Simple mode	14	-0.00172668	0.00415321	0.684377	-0.00986696	0.00641361	0.998275	0.990182	1.00643
A7CKAs	FHWTJe	Excessive, frequent and irregular menstruation	Romboutsia	Weighted mode	14	-0.00078272	0.00341747	0.822405	-0.00748095	0.00591551	0.999218	0.992547	1.00593
A9K3o4	FHWTJe	Excessive, frequent and irregular menstruation	RuminococcaceaeUCG003	MR Egger	14	-0.000917551	0.00691885	0.896695	-0.0144785	0.0126434	0.999083	0.985626	1.01272
A9K3o4	FHWTJe	Excessive, frequent and irregular menstruation	RuminococcaceaeUCG003	Weighted median	14	-0.00146544	0.00238749	0.539349	-0.00614492	0.00321405	0.998536	0.993874	1.00322
A9K3o4	FHWTJe	Excessive, frequent and irregular menstruation	RuminococcaceaeUCG003	Inverse variance weighted	14	-3.84638e-05	0.0019383	0.984168	-0.00383753	0.0037606	0.999962	0.99617	1.00377
A9K3o4	FHWTJe	Excessive, frequent and irregular menstruation	RuminococcaceaeUCG003	Simple mode	14	-0.00489063	0.00392499	0.234743	-0.0125836	0.00280234	0.995121	0.987495	1.00281
A9K3o4	FHWTJe	Excessive, frequent and irregular menstruation	RuminococcaceaeUCG003	Weighted mode	14	-0.00452458	0.00377178	0.251706	-0.0119173	0.00286811	0.995486	0.988153	1.00287
aeD9cu	FHWTJe	Excessive, frequent and irregular menstruation	Howardella	MR Egger	11	0.00352714	0.00462629	0.465325	-0.00554039	0.0125947	1.00353	0.994475	1.01267
aeD9cu	FHWTJe	Excessive, frequent and irregular menstruation	Howardella	Weighted median	11	-0.00157159	0.00134662	0.243185	-0.00421097	0.00106779	0.99843	0.995798	1.00107
aeD9cu	FHWTJe	Excessive, frequent and irregular menstruation	Howardella	Inverse variance weighted	11	-0.00186089	0.000983129	0.0583816	-0.00378782	6.60454e-05	0.998141	0.996219	1.00007
aeD9cu	FHWTJe	Excessive, frequent and irregular menstruation	Howardella	Simple mode	11	-0.00110936	0.00223037	0.629668	-0.00548088	0.00326216	0.998891	0.994534	1.00327
aeD9cu	FHWTJe	Excessive, frequent and irregular menstruation	Howardella	Weighted mode	11	-0.000961083	0.00212524	0.66076	-0.00512656	0.00320439	0.999039	0.994887	1.00321
B92i3t	FHWTJe	Excessive, frequent and irregular menstruation	Eubacteriumrectalegroup	MR Egger	12	0.00793066	0.00561238	0.187998	-0.00306961	0.0189309	1.00796	0.996935	1.01911
B92i3t	FHWTJe	Excessive, frequent and irregular menstruation	Eubacteriumrectalegroup	Weighted median	12	-0.000965832	0.00247536	0.696405	-0.00581754	0.00388588	0.999035	0.994199	1.00389
B92i3t	FHWTJe	Excessive, frequent and irregular menstruation	Eubacteriumrectalegroup	Inverse variance weighted	12	-0.00157774	0.00192059	0.41137	-0.0053421	0.00218662	0.998424	0.994672	1.00219
B92i3t	FHWTJe	Excessive, frequent and irregular menstruation	Eubacteriumrectalegroup	Simple mode	12	0.00133183	0.00428578	0.761796	-0.00706831	0.00973197	1.00133	0.992957	1.00978
B92i3t	FHWTJe	Excessive, frequent and irregular menstruation	Eubacteriumrectalegroup	Weighted mode	12	0.00188693	0.00385422	0.634052	-0.00566735	0.00944121	1.00189	0.994349	1.00949
B9R8bS	FHWTJe	Excessive, frequent and irregular menstruation	RuminococcaceaeUCG002	MR Egger	23	-0.00221074	0.00386591	0.573491	-0.00978792	0.00536644	0.997792	0.99026	1.00538
B9R8bS	FHWTJe	Excessive, frequent and irregular menstruation	RuminococcaceaeUCG002	Weighted median	23	-0.000231767	0.00191377	0.903608	-0.00398275	0.00351922	0.999768	0.996025	1.00353
B9R8bS	FHWTJe	Excessive, frequent and irregular menstruation	RuminococcaceaeUCG002	Inverse variance weighted	23	9.12849e-05	0.00138431	0.947423	-0.00262195	0.00280452	1.00009	0.997381	1.00281
B9R8bS	FHWTJe	Excessive, frequent and irregular menstruation	RuminococcaceaeUCG002	Simple mode	23	-0.000631336	0.0032572	0.848089	-0.00701545	0.00575277	0.999369	0.993009	1.00577
B9R8bS	FHWTJe	Excessive, frequent and irregular menstruation	RuminococcaceaeUCG002	Weighted mode	23	-0.000427065	0.00283475	0.881622	-0.00598318	0.00512904	0.999573	0.994035	1.00514
BcJyS8	FHWTJe	Excessive, frequent and irregular menstruation	Tyzzerella3	MR Egger	13	0.00649102	0.00723093	0.388585	-0.0076816	0.0206636	1.00651	0.992348	1.02088
BcJyS8	FHWTJe	Excessive, frequent and irregular menstruation	Tyzzerella3	Weighted median	13	0.00074126	0.0014855	0.617782	-0.00217033	0.00365285	1.00074	0.997832	1.00366
BcJyS8	FHWTJe	Excessive, frequent and irregular menstruation	Tyzzerella3	Inverse variance weighted	13	0.00116479	0.00110957	0.293827	-0.00100998	0.00333956	1.00117	0.998991	1.00335
BcJyS8	FHWTJe	Excessive, frequent and irregular menstruation	Tyzzerella3	Simple mode	13	0.0047461	0.0031025	0.151998	-0.00133479	0.010827	1.00476	0.998666	1.01089
BcJyS8	FHWTJe	Excessive, frequent and irregular menstruation	Tyzzerella3	Weighted mode	13	-0.000372651	0.00262773	0.889579	-0.005523	0.0047777	0.999627	0.994492	1.00479
BKEJvw	FHWTJe	Excessive, frequent and irregular menstruation	Anaerostipes	MR Egger	14	-0.000912931	0.00495532	0.856908	-0.0106254	0.00879951	0.999087	0.989431	1.00884
BKEJvw	FHWTJe	Excessive, frequent and irregular menstruation	Anaerostipes	Weighted median	14	-0.00105824	0.00227527	0.641857	-0.00551776	0.00340129	0.998942	0.994497	1.00341
BKEJvw	FHWTJe	Excessive, frequent and irregular menstruation	Anaerostipes	Inverse variance weighted	14	0.000254243	0.00176019	0.885153	-0.00319574	0.00370422	1.00025	0.996809	1.00371
BKEJvw	FHWTJe	Excessive, frequent and irregular menstruation	Anaerostipes	Simple mode	14	-0.00136046	0.00417097	0.749484	-0.00953556	0.00681464	0.99864	0.99051	1.00684
BKEJvw	FHWTJe	Excessive, frequent and irregular menstruation	Anaerostipes	Weighted mode	14	-0.00177057	0.00365031	0.635714	-0.00892518	0.00538403	0.998231	0.991115	1.0054
BOvjko	FHWTJe	Excessive, frequent and irregular menstruation	Alistipes	MR Egger	15	-0.000268452	0.0093034	0.977418	-0.0185031	0.0179662	0.999732	0.981667	1.01813
BOvjko	FHWTJe	Excessive, frequent and irregular menstruation	Alistipes	Weighted median	15	0.000191531	0.00253039	0.939664	-0.00476803	0.00515109	1.00019	0.995243	1.00516
BOvjko	FHWTJe	Excessive, frequent and irregular menstruation	Alistipes	Inverse variance weighted	15	-0.000718269	0.00186342	0.699899	-0.00437057	0.00293404	0.999282	0.995639	1.00294
BOvjko	FHWTJe	Excessive, frequent and irregular menstruation	Alistipes	Simple mode	15	-5.43267e-05	0.00443406	0.990397	-0.00874509	0.00863643	0.999946	0.991293	1.00867
BOvjko	FHWTJe	Excessive, frequent and irregular menstruation	Alistipes	Weighted mode	15	0.000583442	0.00405681	0.887694	-0.0073679	0.00853478	1.00058	0.992659	1.00857
CBwErK	FHWTJe	Excessive, frequent and irregular menstruation	RikenellaceaeRC9gutgroup	MR Egger	12	-0.00600395	0.00576142	0.321905	-0.0172963	0.00528843	0.994014	0.982852	1.0053
CBwErK	FHWTJe	Excessive, frequent and irregular menstruation	RikenellaceaeRC9gutgroup	Weighted median	12	0.00152979	0.00118808	0.19788	-0.000798845	0.00385842	1.00153	0.999201	1.00387
CBwErK	FHWTJe	Excessive, frequent and irregular menstruation	RikenellaceaeRC9gutgroup	Inverse variance weighted	12	0.00129513	0.000904929	0.152374	-0.000478529	0.00306879	1.0013	0.999522	1.00307
CBwErK	FHWTJe	Excessive, frequent and irregular menstruation	RikenellaceaeRC9gutgroup	Simple mode	12	0.00172964	0.00194593	0.393104	-0.00208437	0.00554366	1.00173	0.997918	1.00556
CBwErK	FHWTJe	Excessive, frequent and irregular menstruation	RikenellaceaeRC9gutgroup	Weighted mode	12	0.00161519	0.00208299	0.45444	-0.00246747	0.00569786	1.00162	0.997536	1.00571
CS703g	FHWTJe	Excessive, frequent and irregular menstruation	LachnospiraceaeUCG004	MR Egger	13	0.00395737	0.00653545	0.557118	-0.00885211	0.0167669	1.00397	0.991187	1.01691
CS703g	FHWTJe	Excessive, frequent and irregular menstruation	LachnospiraceaeUCG004	Weighted median	13	3.59251e-05	0.00236484	0.98788	-0.00459916	0.00467101	1.00004	0.995411	1.00468
CS703g	FHWTJe	Excessive, frequent and irregular menstruation	LachnospiraceaeUCG004	Inverse variance weighted	13	-0.00189776	0.00174769	0.277538	-0.00532323	0.00152771	0.998104	0.994691	1.00153
CS703g	FHWTJe	Excessive, frequent and irregular menstruation	LachnospiraceaeUCG004	Simple mode	13	3.74192e-05	0.00395063	0.992598	-0.00770581	0.00778065	1.00004	0.992324	1.00781
CS703g	FHWTJe	Excessive, frequent and irregular menstruation	LachnospiraceaeUCG004	Weighted mode	13	-0.000193669	0.00354557	0.957338	-0.00714299	0.00675565	0.999806	0.992882	1.00678
CSrB3Z	FHWTJe	Excessive, frequent and irregular menstruation	Eubacteriumbrachygroup	MR Egger	11	0.00569571	0.00459737	0.246717	-0.00331514	0.0147066	1.00571	0.99669	1.01482
CSrB3Z	FHWTJe	Excessive, frequent and irregular menstruation	Eubacteriumbrachygroup	Weighted median	11	0.00309766	0.00152672	0.0424613	0.000105298	0.00609003	1.0031	1.00011	1.00611
CSrB3Z	FHWTJe	Excessive, frequent and irregular menstruation	Eubacteriumbrachygroup	Inverse variance weighted	11	0.00268687	0.00131407	0.0408861	0.000111281	0.00526245	1.00269	1.00011	1.00528
CSrB3Z	FHWTJe	Excessive, frequent and irregular menstruation	Eubacteriumbrachygroup	Simple mode	11	0.00392467	0.00276759	0.186568	-0.00149981	0.00934915	1.00393	0.998501	1.00939
CSrB3Z	FHWTJe	Excessive, frequent and irregular menstruation	Eubacteriumbrachygroup	Weighted mode	11	0.00392467	0.00265205	0.169711	-0.00127335	0.0091227	1.00393	0.998727	1.00916
cw6RMb	FHWTJe	Excessive, frequent and irregular menstruation	Oscillibacter	MR Egger	17	-0.00839517	0.00443499	0.0778233	-0.0170877	0.000297399	0.99164	0.983057	1.0003
cw6RMb	FHWTJe	Excessive, frequent and irregular menstruation	Oscillibacter	Weighted median	17	-0.00189779	0.00172146	0.270277	-0.00527186	0.00147629	0.998104	0.994742	1.00148
cw6RMb	FHWTJe	Excessive, frequent and irregular menstruation	Oscillibacter	Inverse variance weighted	17	-0.00168836	0.00131053	0.19764	-0.00425701	0.00088028	0.998313	0.995752	1.00088
cw6RMb	FHWTJe	Excessive, frequent and irregular menstruation	Oscillibacter	Simple mode	17	-0.00318914	0.00303144	0.30842	-0.00913077	0.00275249	0.996816	0.990911	1.00276
cw6RMb	FHWTJe	Excessive, frequent and irregular menstruation	Oscillibacter	Weighted mode	17	-0.00325908	0.00315862	0.317509	-0.00944996	0.00293181	0.996746	0.990595	1.00294
d88J8n	FHWTJe	Excessive, frequent and irregular menstruation	RuminococcaceaeUCG005	MR Egger	17	-0.00524341	0.00442438	0.254407	-0.0139152	0.00342837	0.99477	0.986181	1.00343
d88J8n	FHWTJe	Excessive, frequent and irregular menstruation	RuminococcaceaeUCG005	Weighted median	17	-0.00225039	0.0020757	0.278292	-0.00631876	0.00181797	0.997752	0.993701	1.00182
d88J8n	FHWTJe	Excessive, frequent and irregular menstruation	RuminococcaceaeUCG005	Inverse variance weighted	17	0.000321539	0.00160436	0.841155	-0.002823	0.00346608	1.00032	0.997181	1.00347
d88J8n	FHWTJe	Excessive, frequent and irregular menstruation	RuminococcaceaeUCG005	Simple mode	17	-0.00286881	0.00342461	0.414536	-0.00958104	0.00384342	0.997135	0.990465	1.00385
d88J8n	FHWTJe	Excessive, frequent and irregular menstruation	RuminococcaceaeUCG005	Weighted mode	17	-0.00295471	0.00313446	0.359875	-0.00909826	0.00318883	0.99705	0.990943	1.00319
d9a5q8	FHWTJe	Excessive, frequent and irregular menstruation	Coprococcus3	MR Egger	9	0.00273848	0.00810265	0.745293	-0.0131427	0.0186197	1.00274	0.986943	1.01879
d9a5q8	FHWTJe	Excessive, frequent and irregular menstruation	Coprococcus3	Weighted median	9	0.00117406	0.00290725	0.686331	-0.00452416	0.00687228	1.00117	0.995486	1.0069
d9a5q8	FHWTJe	Excessive, frequent and irregular menstruation	Coprococcus3	Inverse variance weighted	9	0.00157689	0.00215047	0.463389	-0.00263803	0.00579181	1.00158	0.997365	1.00581
d9a5q8	FHWTJe	Excessive, frequent and irregular menstruation	Coprococcus3	Simple mode	9	0.000722556	0.0043863	0.873243	-0.0078746	0.00931971	1.00072	0.992156	1.00936
d9a5q8	FHWTJe	Excessive, frequent and irregular menstruation	Coprococcus3	Weighted mode	9	0.000722556	0.00429911	0.870699	-0.00770371	0.00914882	1.00072	0.992326	1.00919
dE5zqT	FHWTJe	Excessive, frequent and irregular menstruation	DefluviitaleaceaeUCG011	MR Egger	10	0.00897859	0.00511004	0.116971	-0.00103708	0.0189943	1.00902	0.998963	1.01918
dE5zqT	FHWTJe	Excessive, frequent and irregular menstruation	DefluviitaleaceaeUCG011	Weighted median	10	0.00135315	0.00181747	0.45656	-0.0022091	0.0049154	1.00135	0.997793	1.00493
dE5zqT	FHWTJe	Excessive, frequent and irregular menstruation	DefluviitaleaceaeUCG011	Inverse variance weighted	10	0.00129373	0.00144646	0.371099	-0.00154132	0.00412879	1.00129	0.99846	1.00414
dE5zqT	FHWTJe	Excessive, frequent and irregular menstruation	DefluviitaleaceaeUCG011	Simple mode	10	0.00239293	0.00303649	0.45092	-0.0035586	0.00834445	1.0024	0.996448	1.00838
dE5zqT	FHWTJe	Excessive, frequent and irregular menstruation	DefluviitaleaceaeUCG011	Weighted mode	10	0.00268806	0.00287907	0.374851	-0.00295491	0.00833103	1.00269	0.997049	1.00837
DJNRFd	FHWTJe	Excessive, frequent and irregular menstruation	Anaerofilum	MR Egger	12	0.00502161	0.00658903	0.463587	-0.00789289	0.0179361	1.00503	0.992138	1.0181
DJNRFd	FHWTJe	Excessive, frequent and irregular menstruation	Anaerofilum	Weighted median	12	-0.00142021	0.00157107	0.366006	-0.00449951	0.00165908	0.998581	0.995511	1.00166
DJNRFd	FHWTJe	Excessive, frequent and irregular menstruation	Anaerofilum	Inverse variance weighted	12	-0.00118112	0.00147393	0.422935	-0.00407002	0.00170779	0.99882	0.995938	1.00171
DJNRFd	FHWTJe	Excessive, frequent and irregular menstruation	Anaerofilum	Simple mode	12	-0.00221768	0.0028652	0.455242	-0.00783347	0.00339811	0.997785	0.992197	1.0034
DJNRFd	FHWTJe	Excessive, frequent and irregular menstruation	Anaerofilum	Weighted mode	12	-0.00221768	0.00291162	0.462277	-0.00792445	0.00348909	0.997785	0.992107	1.0035
DTiOLT	FHWTJe	Excessive, frequent and irregular menstruation	Eubacteriumcoprostanoligenesgroup	MR Egger	15	-0.00413767	0.00872526	0.643211	-0.0212392	0.0129638	0.995871	0.978985	1.01305
DTiOLT	FHWTJe	Excessive, frequent and irregular menstruation	Eubacteriumcoprostanoligenesgroup	Weighted median	15	-0.00276751	0.00252957	0.273928	-0.00772546	0.00219045	0.997236	0.992304	1.00219
DTiOLT	FHWTJe	Excessive, frequent and irregular menstruation	Eubacteriumcoprostanoligenesgroup	Inverse variance weighted	15	-0.00286339	0.00207117	0.166819	-0.00692289	0.0011961	0.997141	0.993101	1.0012
DTiOLT	FHWTJe	Excessive, frequent and irregular menstruation	Eubacteriumcoprostanoligenesgroup	Simple mode	15	-0.00420986	0.00427423	0.34137	-0.0125874	0.00416763	0.995799	0.987492	1.00418
DTiOLT	FHWTJe	Excessive, frequent and irregular menstruation	Eubacteriumcoprostanoligenesgroup	Weighted mode	15	-0.00369641	0.00411807	0.384572	-0.0117678	0.00437501	0.99631	0.988301	1.00438
EICmYG	FHWTJe	Excessive, frequent and irregular menstruation	Olsenella	MR Egger	11	0.001083	0.00375871	0.779772	-0.00628407	0.00845007	1.00108	0.993736	1.00849
EICmYG	FHWTJe	Excessive, frequent and irregular menstruation	Olsenella	Weighted median	11	0.000660919	0.00134461	0.623051	-0.00197452	0.00329636	1.00066	0.998027	1.0033
EICmYG	FHWTJe	Excessive, frequent and irregular menstruation	Olsenella	Inverse variance weighted	11	0.000721178	0.000993475	0.467892	-0.00122603	0.00266839	1.00072	0.998775	1.00267
EICmYG	FHWTJe	Excessive, frequent and irregular menstruation	Olsenella	Simple mode	11	0.00114042	0.00204056	0.588541	-0.00285907	0.00513991	1.00114	0.997145	1.00515
EICmYG	FHWTJe	Excessive, frequent and irregular menstruation	Olsenella	Weighted mode	11	0.00116915	0.00202423	0.57632	-0.00279833	0.00513664	1.00117	0.997206	1.00515
ElduqH	FHWTJe	Excessive, frequent and irregular menstruation	Prevotella7	MR Egger	12	-0.00381549	0.00653935	0.572503	-0.0166326	0.00900163	0.996192	0.983505	1.00904
ElduqH	FHWTJe	Excessive, frequent and irregular menstruation	Prevotella7	Weighted median	12	0.000696292	0.00132513	0.59927	-0.00190097	0.00329355	1.0007	0.998101	1.0033
ElduqH	FHWTJe	Excessive, frequent and irregular menstruation	Prevotella7	Inverse variance weighted	12	0.00104574	0.00104462	0.316793	-0.00100172	0.0030932	1.00105	0.998999	1.0031
ElduqH	FHWTJe	Excessive, frequent and irregular menstruation	Prevotella7	Simple mode	12	0.000290215	0.00241284	0.906431	-0.00443895	0.00501938	1.00029	0.995571	1.00503
ElduqH	FHWTJe	Excessive, frequent and irregular menstruation	Prevotella7	Weighted mode	12	0.000473773	0.00235335	0.844124	-0.0041388	0.00508634	1.00047	0.99587	1.0051
EN67KU	FHWTJe	Excessive, frequent and irregular menstruation	Coprobacter	MR Egger	14	-0.0034138	0.00501966	0.509358	-0.0132523	0.00642473	0.996592	0.986835	1.00645
EN67KU	FHWTJe	Excessive, frequent and irregular menstruation	Coprobacter	Weighted median	14	-0.0019057	0.0015678	0.224166	-0.00497859	0.00116719	0.998096	0.995034	1.00117
EN67KU	FHWTJe	Excessive, frequent and irregular menstruation	Coprobacter	Inverse variance weighted	14	-0.00155928	0.00164233	0.342403	-0.00477824	0.00165969	0.998442	0.995233	1.00166
EN67KU	FHWTJe	Excessive, frequent and irregular menstruation	Coprobacter	Simple mode	14	-0.00307266	0.00248815	0.238716	-0.00794944	0.00180411	0.996932	0.992082	1.00181
EN67KU	FHWTJe	Excessive, frequent and irregular menstruation	Coprobacter	Weighted mode	14	-0.00315143	0.00214658	0.16585	-0.00735873	0.00105588	0.996854	0.992668	1.00106
EPZqCr	FHWTJe	Excessive, frequent and irregular menstruation	Roseburia	MR Egger	16	-0.00745667	0.00445751	0.116549	-0.0161934	0.00128005	0.992571	0.983937	1.00128
EPZqCr	FHWTJe	Excessive, frequent and irregular menstruation	Roseburia	Weighted median	16	-0.00224645	0.0022274	0.313189	-0.00661216	0.00211925	0.997756	0.99341	1.00212
EPZqCr	FHWTJe	Excessive, frequent and irregular menstruation	Roseburia	Inverse variance weighted	16	-0.00175569	0.00163955	0.284242	-0.00496921	0.00145782	0.998246	0.995043	1.00146
EPZqCr	FHWTJe	Excessive, frequent and irregular menstruation	Roseburia	Simple mode	16	-0.00196147	0.00375854	0.609381	-0.00932822	0.00540527	0.99804	0.990715	1.00542
EPZqCr	FHWTJe	Excessive, frequent and irregular menstruation	Roseburia	Weighted mode	16	-0.00189181	0.00311087	0.5522	-0.00798911	0.0042055	0.99811	0.992043	1.00421
eqBeUj	FHWTJe	Excessive, frequent and irregular menstruation	Flavonifractor	MR Egger	8	-0.0027525	0.00966235	0.785322	-0.0216907	0.0161857	0.997251	0.978543	1.01632
eqBeUj	FHWTJe	Excessive, frequent and irregular menstruation	Flavonifractor	Weighted median	8	0.00242655	0.00266366	0.362304	-0.00279422	0.00764732	1.00243	0.99721	1.00768
eqBeUj	FHWTJe	Excessive, frequent and irregular menstruation	Flavonifractor	Inverse variance weighted	8	-0.00103569	0.00230859	0.653703	-0.00556053	0.00348915	0.998965	0.994455	1.0035
eqBeUj	FHWTJe	Excessive, frequent and irregular menstruation	Flavonifractor	Simple mode	8	0.00399117	0.00483969	0.436752	-0.00549462	0.013477	1.004	0.99452	1.01357
eqBeUj	FHWTJe	Excessive, frequent and irregular menstruation	Flavonifractor	Weighted mode	8	0.00406053	0.00476061	0.421914	-0.00527027	0.0133913	1.00407	0.994744	1.01348
F8wOy5	FHWTJe	Excessive, frequent and irregular menstruation	LachnospiraceaeNC2004group	MR Egger	10	0.000888978	0.00861753	0.920376	-0.0160014	0.0177793	1.00089	0.984126	1.01794
F8wOy5	FHWTJe	Excessive, frequent and irregular menstruation	LachnospiraceaeNC2004group	Weighted median	10	-0.000303788	0.0020486	0.882113	-0.00431904	0.00371147	0.999696	0.99569	1.00372
F8wOy5	FHWTJe	Excessive, frequent and irregular menstruation	LachnospiraceaeNC2004group	Inverse variance weighted	10	0.000683882	0.00191469	0.72096	-0.00306891	0.00443668	1.00068	0.996936	1.00445
F8wOy5	FHWTJe	Excessive, frequent and irregular menstruation	LachnospiraceaeNC2004group	Simple mode	10	-0.00230155	0.00344257	0.520555	-0.009049	0.00444589	0.997701	0.990992	1.00446
F8wOy5	FHWTJe	Excessive, frequent and irregular menstruation	LachnospiraceaeNC2004group	Weighted mode	10	-0.0021391	0.00324366	0.526106	-0.00849667	0.00421847	0.997863	0.991539	1.00423
F8zcbO	FHWTJe	Excessive, frequent and irregular menstruation	Eggerthella	MR Egger	11	0.00664856	0.00545427	0.253842	-0.00404181	0.0173389	1.00667	0.995966	1.01749
F8zcbO	FHWTJe	Excessive, frequent and irregular menstruation	Eggerthella	Weighted median	11	-0.00132461	0.00165245	0.422782	-0.0045634	0.00191419	0.998676	0.995447	1.00192
F8zcbO	FHWTJe	Excessive, frequent and irregular menstruation	Eggerthella	Inverse variance weighted	11	-0.000650811	0.00116866	0.577606	-0.00294139	0.00163977	0.999349	0.997063	1.00164
F8zcbO	FHWTJe	Excessive, frequent and irregular menstruation	Eggerthella	Simple mode	11	-0.00194078	0.00259425	0.471623	-0.0070255	0.00314395	0.998061	0.992999	1.00315
F8zcbO	FHWTJe	Excessive, frequent and irregular menstruation	Eggerthella	Weighted mode	11	-0.00180058	0.00257956	0.501074	-0.00685653	0.00325536	0.998201	0.993167	1.00326
feGWMm	FHWTJe	Excessive, frequent and irregular menstruation	Odoribacter	MR Egger	8	-0.00261727	0.0094796	0.791739	-0.0211973	0.0159628	0.997386	0.979026	1.01609
feGWMm	FHWTJe	Excessive, frequent and irregular menstruation	Odoribacter	Weighted median	8	-0.000479166	0.00302691	0.874219	-0.00641191	0.00545358	0.999521	0.993609	1.00547
feGWMm	FHWTJe	Excessive, frequent and irregular menstruation	Odoribacter	Inverse variance weighted	8	0.00223071	0.00276931	0.420523	-0.00319712	0.00765855	1.00223	0.996808	1.00769
feGWMm	FHWTJe	Excessive, frequent and irregular menstruation	Odoribacter	Simple mode	8	-0.00189998	0.00464057	0.694463	-0.0109955	0.00719554	0.998102	0.989065	1.00722
feGWMm	FHWTJe	Excessive, frequent and irregular menstruation	Odoribacter	Weighted mode	8	-0.00170026	0.00457567	0.721192	-0.0106686	0.00726805	0.998301	0.989388	1.00729
FFH86e	FHWTJe	Excessive, frequent and irregular menstruation	Clostridiumsensustricto1	MR Egger	9	0.00228275	0.00537645	0.683885	-0.00825509	0.0128206	1.00229	0.991779	1.0129
FFH86e	FHWTJe	Excessive, frequent and irregular menstruation	Clostridiumsensustricto1	Weighted median	9	-0.00105269	0.00254884	0.679601	-0.00604842	0.00394304	0.998948	0.99397	1.00395
FFH86e	FHWTJe	Excessive, frequent and irregular menstruation	Clostridiumsensustricto1	Inverse variance weighted	9	-0.00124862	0.00234084	0.593751	-0.00583667	0.00333942	0.998752	0.99418	1.00335
FFH86e	FHWTJe	Excessive, frequent and irregular menstruation	Clostridiumsensustricto1	Simple mode	9	-0.000425036	0.00361014	0.909181	-0.00750091	0.00665083	0.999575	0.992527	1.00667
FFH86e	FHWTJe	Excessive, frequent and irregular menstruation	Clostridiumsensustricto1	Weighted mode	9	-0.000797018	0.00294102	0.793252	-0.00656142	0.00496738	0.999203	0.99346	1.00498
fs6v6c	FHWTJe	Excessive, frequent and irregular menstruation	Ruminococcusgauvreauiigroup	MR Egger	13	-0.0169412	0.00809482	0.0603429	-0.0328071	-0.00107536	0.983201	0.967725	0.998925
fs6v6c	FHWTJe	Excessive, frequent and irregular menstruation	Ruminococcusgauvreauiigroup	Weighted median	13	0.00143872	0.00243716	0.554971	-0.00333811	0.00621555	1.00144	0.996667	1.00623
fs6v6c	FHWTJe	Excessive, frequent and irregular menstruation	Ruminococcusgauvreauiigroup	Inverse variance weighted	13	-0.00185763	0.00200969	0.355312	-0.00579663	0.00208137	0.998144	0.99422	1.00208
fs6v6c	FHWTJe	Excessive, frequent and irregular menstruation	Ruminococcusgauvreauiigroup	Simple mode	13	0.00344123	0.00488169	0.494312	-0.00612688	0.0130093	1.00345	0.993892	1.01309
fs6v6c	FHWTJe	Excessive, frequent and irregular menstruation	Ruminococcusgauvreauiigroup	Weighted mode	13	0.00344123	0.00450884	0.460075	-0.00539609	0.0122786	1.00345	0.994618	1.01235
FUiHI2	FHWTJe	Excessive, frequent and irregular menstruation	Eubacteriumhalliigroup	MR Egger	16	-0.00175946	0.00354107	0.626991	-0.00869996	0.00518104	0.998242	0.991338	1.00519
FUiHI2	FHWTJe	Excessive, frequent and irregular menstruation	Eubacteriumhalliigroup	Weighted median	16	-0.000303106	0.002143	0.887522	-0.00450339	0.00389718	0.999697	0.995507	1.0039
FUiHI2	FHWTJe	Excessive, frequent and irregular menstruation	Eubacteriumhalliigroup	Inverse variance weighted	16	0.00122596	0.00169462	0.469409	-0.0020955	0.00454742	1.00123	0.997907	1.00456
FUiHI2	FHWTJe	Excessive, frequent and irregular menstruation	Eubacteriumhalliigroup	Simple mode	16	-0.000820451	0.00335283	0.810002	-0.007392	0.0057511	0.99918	0.992635	1.00577
FUiHI2	FHWTJe	Excessive, frequent and irregular menstruation	Eubacteriumhalliigroup	Weighted mode	16	-0.000567298	0.00299099	0.852112	-0.00642965	0.00529505	0.999433	0.993591	1.00531
fYs9VG	FHWTJe	Excessive, frequent and irregular menstruation	Phascolarctobacterium	MR Egger	12	-0.0121071	0.00778472	0.150944	-0.0273651	0.00315099	0.987966	0.973006	1.00316
fYs9VG	FHWTJe	Excessive, frequent and irregular menstruation	Phascolarctobacterium	Weighted median	12	-0.00137073	0.00223131	0.539007	-0.00574409	0.00300264	0.99863	0.994272	1.00301
fYs9VG	FHWTJe	Excessive, frequent and irregular menstruation	Phascolarctobacterium	Inverse variance weighted	12	-0.00223833	0.0021085	0.288428	-0.00637098	0.00189432	0.997764	0.993649	1.0019
fYs9VG	FHWTJe	Excessive, frequent and irregular menstruation	Phascolarctobacterium	Simple mode	12	-0.00172285	0.00401879	0.676417	-0.00959968	0.00615398	0.998279	0.990446	1.00617
fYs9VG	FHWTJe	Excessive, frequent and irregular menstruation	Phascolarctobacterium	Weighted mode	12	-0.00163245	0.00382068	0.677429	-0.00912097	0.00585608	0.998369	0.99092	1.00587
Gbfb6x	FHWTJe	Excessive, frequent and irregular menstruation	Clostridiuminnocuumgroup	MR Egger	11	-0.00355205	0.00600318	0.568618	-0.0153183	0.00821419	0.996454	0.984798	1.00825
Gbfb6x	FHWTJe	Excessive, frequent and irregular menstruation	Clostridiuminnocuumgroup	Weighted median	11	-0.000222945	0.00149876	0.881749	-0.00316052	0.00271463	0.999777	0.996844	1.00272
Gbfb6x	FHWTJe	Excessive, frequent and irregular menstruation	Clostridiuminnocuumgroup	Inverse variance weighted	11	0.000891526	0.00107555	0.40716	-0.00121655	0.00299961	1.00089	0.998784	1.003
Gbfb6x	FHWTJe	Excessive, frequent and irregular menstruation	Clostridiuminnocuumgroup	Simple mode	11	-0.0008874	0.00240168	0.719465	-0.00559469	0.00381989	0.999113	0.994421	1.00383
Gbfb6x	FHWTJe	Excessive, frequent and irregular menstruation	Clostridiuminnocuumgroup	Weighted mode	11	-0.000752845	0.00249815	0.769313	-0.00564923	0.00414354	0.999247	0.994367	1.00415
GUbMmH	FHWTJe	Excessive, frequent and irregular menstruation	Escherichia.Shigella	MR Egger	15	0.00210176	0.00447148	0.646116	-0.00666234	0.0108659	1.0021	0.99336	1.01093
GUbMmH	FHWTJe	Excessive, frequent and irregular menstruation	Escherichia.Shigella	Weighted median	15	0.00163848	0.00201118	0.415253	-0.00230344	0.00558039	1.00164	0.997699	1.0056
GUbMmH	FHWTJe	Excessive, frequent and irregular menstruation	Escherichia.Shigella	Inverse variance weighted	15	0.00286373	0.00149919	0.0561086	-7.46726e-05	0.00580214	1.00287	0.999925	1.00582
GUbMmH	FHWTJe	Excessive, frequent and irregular menstruation	Escherichia.Shigella	Simple mode	15	0.000818229	0.00328116	0.806695	-0.00561285	0.00724931	1.00082	0.994403	1.00728
GUbMmH	FHWTJe	Excessive, frequent and irregular menstruation	Escherichia.Shigella	Weighted mode	15	0.000818229	0.0030742	0.793996	-0.0052072	0.00684366	1.00082	0.994806	1.00687
gXW0Ic	FHWTJe	Excessive, frequent and irregular menstruation	Ruminococcustorquesgroup	MR Egger	13	0.0115345	0.0060503	0.0830399	-0.000324049	0.0233931	1.0116	0.999676	1.02367
gXW0Ic	FHWTJe	Excessive, frequent and irregular menstruation	Ruminococcustorquesgroup	Weighted median	13	0.00558947	0.00253595	0.0275176	0.000619015	0.0105599	1.00561	1.00062	1.01062
gXW0Ic	FHWTJe	Excessive, frequent and irregular menstruation	Ruminococcustorquesgroup	Inverse variance weighted	13	0.00329464	0.00211956	0.120089	-0.000859696	0.00744898	1.0033	0.999141	1.00748
gXW0Ic	FHWTJe	Excessive, frequent and irregular menstruation	Ruminococcustorquesgroup	Simple mode	13	0.00754682	0.00441932	0.11341	-0.00111504	0.0162087	1.00758	0.998886	1.01634
gXW0Ic	FHWTJe	Excessive, frequent and irregular menstruation	Ruminococcustorquesgroup	Weighted mode	13	0.00702933	0.00409321	0.111594	-0.000993351	0.015052	1.00705	0.999007	1.01517
H9BUiD	FHWTJe	Excessive, frequent and irregular menstruation	RuminococcaceaeUCG014	MR Egger	18	0.00168232	0.0051061	0.746073	-0.00832563	0.0116903	1.00168	0.991709	1.01176
H9BUiD	FHWTJe	Excessive, frequent and irregular menstruation	RuminococcaceaeUCG014	Weighted median	18	-0.00283082	0.0021501	0.187972	-0.00704502	0.00138337	0.997173	0.99298	1.00138
H9BUiD	FHWTJe	Excessive, frequent and irregular menstruation	RuminococcaceaeUCG014	Inverse variance weighted	18	-0.0019862	0.00167119	0.23464	-0.00526173	0.00128934	0.998016	0.994752	1.00129
H9BUiD	FHWTJe	Excessive, frequent and irregular menstruation	RuminococcaceaeUCG014	Simple mode	18	-0.00278707	0.00409455	0.505241	-0.0108124	0.00523825	0.997217	0.989246	1.00525
H9BUiD	FHWTJe	Excessive, frequent and irregular menstruation	RuminococcaceaeUCG014	Weighted mode	18	-0.00269249	0.00373089	0.480303	-0.010005	0.00462005	0.997311	0.990045	1.00463
HdWIOr	FHWTJe	Excessive, frequent and irregular menstruation	RuminococcaceaeUCG011	MR Egger	8	0.00327912	0.00579943	0.592286	-0.00808776	0.014646	1.00328	0.991945	1.01475
HdWIOr	FHWTJe	Excessive, frequent and irregular menstruation	RuminococcaceaeUCG011	Weighted median	8	0.00231224	0.00147156	0.116117	-0.000572023	0.0051965	1.00231	0.999428	1.00521
HdWIOr	FHWTJe	Excessive, frequent and irregular menstruation	RuminococcaceaeUCG011	Inverse variance weighted	8	0.00211716	0.00111763	0.0581815	-7.33972e-05	0.00430771	1.00212	0.999927	1.00432
HdWIOr	FHWTJe	Excessive, frequent and irregular menstruation	RuminococcaceaeUCG011	Simple mode	8	0.00249077	0.00223887	0.302658	-0.00189741	0.00687895	1.00249	0.998104	1.0069
HdWIOr	FHWTJe	Excessive, frequent and irregular menstruation	RuminococcaceaeUCG011	Weighted mode	8	0.00254632	0.0022352	0.292102	-0.00183467	0.00692731	1.00255	0.998167	1.00695
HGtt73	FHWTJe	Excessive, frequent and irregular menstruation	Adlercreutzia	MR Egger	12	0.015258	0.00683767	0.0497186	0.00185621	0.0286599	1.01538	1.00186	1.02907
HGtt73	FHWTJe	Excessive, frequent and irregular menstruation	Adlercreutzia	Weighted median	12	0.00139713	0.00193789	0.470936	-0.00240113	0.00519539	1.0014	0.997602	1.00521
HGtt73	FHWTJe	Excessive, frequent and irregular menstruation	Adlercreutzia	Inverse variance weighted	12	0.000589495	0.00141252	0.676433	-0.00217905	0.00335804	1.00059	0.997823	1.00336
HGtt73	FHWTJe	Excessive, frequent and irregular menstruation	Adlercreutzia	Simple mode	12	0.00164726	0.00311098	0.606981	-0.00445027	0.00774479	1.00165	0.99556	1.00777
HGtt73	FHWTJe	Excessive, frequent and irregular menstruation	Adlercreutzia	Weighted mode	12	0.00170996	0.00309752	0.591959	-0.00436118	0.0077811	1.00171	0.995648	1.00781
HSrdRF	FHWTJe	Excessive, frequent and irregular menstruation	LachnospiraceaeUCG008	MR Egger	12	-0.00214333	0.0083266	0.802083	-0.0184635	0.0141768	0.997859	0.981706	1.01428
HSrdRF	FHWTJe	Excessive, frequent and irregular menstruation	LachnospiraceaeUCG008	Weighted median	12	0.000522462	0.0017507	0.765375	-0.00290891	0.00395384	1.00052	0.997095	1.00396
HSrdRF	FHWTJe	Excessive, frequent and irregular menstruation	LachnospiraceaeUCG008	Inverse variance weighted	12	0.000217441	0.00154741	0.888249	-0.00281547	0.00325036	1.00022	0.997188	1.00326
HSrdRF	FHWTJe	Excessive, frequent and irregular menstruation	LachnospiraceaeUCG008	Simple mode	12	0.000339704	0.00340471	0.922318	-0.00633353	0.00701294	1.00034	0.993686	1.00704
HSrdRF	FHWTJe	Excessive, frequent and irregular menstruation	LachnospiraceaeUCG008	Weighted mode	12	0.000467539	0.00299197	0.878656	-0.00539673	0.00633181	1.00047	0.994618	1.00635
HTtnWZ	FHWTJe	Excessive, frequent and irregular menstruation	Oscillospira	MR Egger	9	-0.00108363	0.00750922	0.889325	-0.0158017	0.0136344	0.998917	0.984322	1.01373
HTtnWZ	FHWTJe	Excessive, frequent and irregular menstruation	Oscillospira	Weighted median	9	-0.0022125	0.00231174	0.33853	-0.00674351	0.0023185	0.99779	0.993279	1.00232
HTtnWZ	FHWTJe	Excessive, frequent and irregular menstruation	Oscillospira	Inverse variance weighted	9	-0.00144681	0.00173467	0.404251	-0.00484677	0.00195315	0.998554	0.995165	1.00196
HTtnWZ	FHWTJe	Excessive, frequent and irregular menstruation	Oscillospira	Simple mode	9	-0.00216342	0.00352433	0.556361	-0.0090711	0.00474426	0.997839	0.99097	1.00476
HTtnWZ	FHWTJe	Excessive, frequent and irregular menstruation	Oscillospira	Weighted mode	9	-0.00211405	0.00377699	0.590994	-0.00951695	0.00528885	0.997888	0.990528	1.0053
IHEUD6	FHWTJe	Excessive, frequent and irregular menstruation	Hungatella	MR Egger	5	0.0169799	0.0198164	0.454514	-0.0218602	0.0558201	1.01712	0.978377	1.05741
IHEUD6	FHWTJe	Excessive, frequent and irregular menstruation	Hungatella	Weighted median	5	0.00321363	0.00248357	0.19568	-0.00165416	0.00808143	1.00322	0.998347	1.00811
IHEUD6	FHWTJe	Excessive, frequent and irregular menstruation	Hungatella	Inverse variance weighted	5	0.00160094	0.00297968	0.591071	-0.00423923	0.00744111	1.0016	0.99577	1.00747
IHEUD6	FHWTJe	Excessive, frequent and irregular menstruation	Hungatella	Simple mode	5	0.00607238	0.00425879	0.227055	-0.00227484	0.0144196	1.00609	0.997728	1.01452
IHEUD6	FHWTJe	Excessive, frequent and irregular menstruation	Hungatella	Weighted mode	5	0.0056755	0.00393595	0.222769	-0.00203896	0.01339	1.00569	0.997963	1.01348
J5r94A	FHWTJe	Excessive, frequent and irregular menstruation	Parasutterella	MR Egger	17	-0.00383818	0.00581178	0.519003	-0.0152293	0.00755292	0.996169	0.984886	1.00758
J5r94A	FHWTJe	Excessive, frequent and irregular menstruation	Parasutterella	Weighted median	17	-0.00025796	0.00202309	0.898538	-0.00422322	0.0037073	0.999742	0.995786	1.00371
J5r94A	FHWTJe	Excessive, frequent and irregular menstruation	Parasutterella	Inverse variance weighted	17	-0.000486272	0.00179081	0.785978	-0.00399627	0.00302372	0.999514	0.996012	1.00303
J5r94A	FHWTJe	Excessive, frequent and irregular menstruation	Parasutterella	Simple mode	17	-0.000308248	0.00369938	0.934627	-0.00755904	0.00694254	0.999692	0.992469	1.00697
J5r94A	FHWTJe	Excessive, frequent and irregular menstruation	Parasutterella	Weighted mode	17	-0.000699781	0.00297584	0.817072	-0.00653243	0.00513287	0.9993	0.993489	1.00515
J6ELhw	FHWTJe	Excessive, frequent and irregular menstruation	Victivallis	MR Egger	12	0.00868082	0.00635918	0.202149	-0.00378317	0.0211448	1.00872	0.996224	1.02137
J6ELhw	FHWTJe	Excessive, frequent and irregular menstruation	Victivallis	Weighted median	12	-0.000607477	0.00120164	0.613178	-0.00296268	0.00174773	0.999393	0.997042	1.00175
J6ELhw	FHWTJe	Excessive, frequent and irregular menstruation	Victivallis	Inverse variance weighted	12	-0.000853972	0.00103662	0.410051	-0.00288575	0.0011778	0.999146	0.997118	1.00118
J6ELhw	FHWTJe	Excessive, frequent and irregular menstruation	Victivallis	Simple mode	12	-0.000379776	0.00208153	0.858548	-0.00445957	0.00370002	0.99962	0.99555	1.00371
J6ELhw	FHWTJe	Excessive, frequent and irregular menstruation	Victivallis	Weighted mode	12	-0.000379776	0.00185098	0.841182	-0.00400769	0.00324814	0.99962	0.996	1.00325
JD4fSs	FHWTJe	Excessive, frequent and irregular menstruation	ChristensenellaceaeR.7group	MR Egger	11	-0.00626081	0.00666556	0.372111	-0.0193253	0.0068037	0.993759	0.98086	1.00683
JD4fSs	FHWTJe	Excessive, frequent and irregular menstruation	ChristensenellaceaeR.7group	Weighted median	11	0.00224908	0.00298584	0.451299	-0.00360316	0.00810133	1.00225	0.996403	1.00813
JD4fSs	FHWTJe	Excessive, frequent and irregular menstruation	ChristensenellaceaeR.7group	Inverse variance weighted	11	0.000569728	0.0021741	0.793281	-0.00369151	0.00483096	1.00057	0.996315	1.00484
JD4fSs	FHWTJe	Excessive, frequent and irregular menstruation	ChristensenellaceaeR.7group	Simple mode	11	0.00665968	0.00569669	0.269497	-0.00450583	0.0178252	1.00668	0.995504	1.01798
JD4fSs	FHWTJe	Excessive, frequent and irregular menstruation	ChristensenellaceaeR.7group	Weighted mode	11	0.00648764	0.00551266	0.266503	-0.00431717	0.0172925	1.00651	0.995692	1.01744
jXJwXL	FHWTJe	Excessive, frequent and irregular menstruation	Ruminococcus2	MR Egger	15	0.000521625	0.00436632	0.906733	-0.00803636	0.00907961	1.00052	0.991996	1.00912
jXJwXL	FHWTJe	Excessive, frequent and irregular menstruation	Ruminococcus2	Weighted median	15	-0.000748635	0.0020527	0.71533	-0.00477193	0.00327466	0.999252	0.995239	1.00328
jXJwXL	FHWTJe	Excessive, frequent and irregular menstruation	Ruminococcus2	Inverse variance weighted	15	-0.00155928	0.0016108	0.333037	-0.00471645	0.00159789	0.998442	0.995295	1.0016
jXJwXL	FHWTJe	Excessive, frequent and irregular menstruation	Ruminococcus2	Simple mode	15	0.00036855	0.0032763	0.912032	-0.00605299	0.00679009	1.00037	0.993965	1.00681
jXJwXL	FHWTJe	Excessive, frequent and irregular menstruation	Ruminococcus2	Weighted mode	15	0.000327479	0.00339031	0.924419	-0.00631753	0.00697249	1.00033	0.993702	1.007
JZEdyj	FHWTJe	Excessive, frequent and irregular menstruation	RuminococcaceaeUCG004	MR Egger	10	0.0157278	0.00935402	0.131191	-0.00260604	0.0340617	1.01585	0.997397	1.03465
JZEdyj	FHWTJe	Excessive, frequent and irregular menstruation	RuminococcaceaeUCG004	Weighted median	10	6.52103e-05	0.002365	0.978003	-0.00457019	0.00470061	1.00007	0.99544	1.00471
JZEdyj	FHWTJe	Excessive, frequent and irregular menstruation	RuminococcaceaeUCG004	Inverse variance weighted	10	-0.000385974	0.00163802	0.813716	-0.0035965	0.00282455	0.999614	0.99641	1.00283
JZEdyj	FHWTJe	Excessive, frequent and irregular menstruation	RuminococcaceaeUCG004	Simple mode	10	-0.000889451	0.00402006	0.829834	-0.00876877	0.00698987	0.999111	0.99127	1.00701
JZEdyj	FHWTJe	Excessive, frequent and irregular menstruation	RuminococcaceaeUCG004	Weighted mode	10	-0.000746044	0.00391459	0.853084	-0.00841865	0.00692656	0.999254	0.991617	1.00695
kCAn7o	FHWTJe	Excessive, frequent and irregular menstruation	CandidatusSoleaferrea	MR Egger	12	-0.00703707	0.00456604	0.154299	-0.0159865	0.00191236	0.992988	0.984141	1.00191
kCAn7o	FHWTJe	Excessive, frequent and irregular menstruation	CandidatusSoleaferrea	Weighted median	12	-0.00161133	0.00161896	0.319596	-0.00478448	0.00156183	0.99839	0.995227	1.00156
kCAn7o	FHWTJe	Excessive, frequent and irregular menstruation	CandidatusSoleaferrea	Inverse variance weighted	12	-0.00152665	0.00120249	0.204235	-0.00388353	0.000830223	0.998475	0.996124	1.00083
kCAn7o	FHWTJe	Excessive, frequent and irregular menstruation	CandidatusSoleaferrea	Simple mode	12	-0.00109173	0.0026469	0.687931	-0.00627965	0.0040962	0.998909	0.99374	1.0041
kCAn7o	FHWTJe	Excessive, frequent and irregular menstruation	CandidatusSoleaferrea	Weighted mode	12	-0.00109173	0.0028006	0.704112	-0.0065809	0.00439745	0.998909	0.993441	1.00441
kdj4rS	FHWTJe	Excessive, frequent and irregular menstruation	Bilophila	MR Egger	15	-0.00383312	0.00626374	0.551122	-0.0161101	0.00844382	0.996174	0.984019	1.00848
kdj4rS	FHWTJe	Excessive, frequent and irregular menstruation	Bilophila	Weighted median	15	-0.00312036	0.00208493	0.134491	-0.00720683	0.000966104	0.996885	0.992819	1.00097
kdj4rS	FHWTJe	Excessive, frequent and irregular menstruation	Bilophila	Inverse variance weighted	15	-0.00103332	0.00157263	0.511139	-0.00411567	0.00204903	0.998967	0.995893	1.00205
kdj4rS	FHWTJe	Excessive, frequent and irregular menstruation	Bilophila	Simple mode	15	-0.00483426	0.0039343	0.239422	-0.0125455	0.00287697	0.995177	0.987533	1.00288
kdj4rS	FHWTJe	Excessive, frequent and irregular menstruation	Bilophila	Weighted mode	15	-0.00475445	0.0043727	0.295268	-0.0133249	0.00381603	0.995257	0.986763	1.00382
Kt6KX6	FHWTJe	Excessive, frequent and irregular menstruation	Fusicatenibacter	MR Egger	18	-0.000529309	0.00655501	0.936643	-0.0133771	0.0123185	0.999471	0.986712	1.01239
Kt6KX6	FHWTJe	Excessive, frequent and irregular menstruation	Fusicatenibacter	Weighted median	18	-7.64556e-05	0.00222371	0.972572	-0.00443492	0.00428201	0.999924	0.995575	1.00429
Kt6KX6	FHWTJe	Excessive, frequent and irregular menstruation	Fusicatenibacter	Inverse variance weighted	18	-0.00167535	0.00163647	0.30595	-0.00488283	0.00153213	0.998326	0.995129	1.00153
Kt6KX6	FHWTJe	Excessive, frequent and irregular menstruation	Fusicatenibacter	Simple mode	18	0.00055219	0.00419522	0.896827	-0.00767043	0.00877482	1.00055	0.992359	1.00881
Kt6KX6	FHWTJe	Excessive, frequent and irregular menstruation	Fusicatenibacter	Weighted mode	18	0.000901584	0.00436828	0.838935	-0.00766025	0.00946342	1.0009	0.992369	1.00951
KvHER8	FHWTJe	Excessive, frequent and irregular menstruation	Actinomyces	MR Egger	8	0.00409414	0.00434738	0.382675	-0.00442672	0.012615	1.0041	0.995583	1.01269
KvHER8	FHWTJe	Excessive, frequent and irregular menstruation	Actinomyces	Weighted median	8	0.00381202	0.00204913	0.0628417	-0.000204279	0.00782831	1.00382	0.999796	1.00786
KvHER8	FHWTJe	Excessive, frequent and irregular menstruation	Actinomyces	Inverse variance weighted	8	0.00289748	0.00155186	0.0618873	-0.000144164	0.00593912	1.0029	0.999856	1.00596
KvHER8	FHWTJe	Excessive, frequent and irregular menstruation	Actinomyces	Simple mode	8	0.00414621	0.00310678	0.223791	-0.00194308	0.0102355	1.00415	0.998059	1.01029
KvHER8	FHWTJe	Excessive, frequent and irregular menstruation	Actinomyces	Weighted mode	8	0.00422399	0.00293497	0.193271	-0.00152855	0.00997652	1.00423	0.998473	1.01003
l7tQL3	FHWTJe	Excessive, frequent and irregular menstruation	Faecalibacterium	MR Egger	13	-1.92574e-05	0.00363219	0.995865	-0.00713834	0.00709983	0.999981	0.992887	1.00713
l7tQL3	FHWTJe	Excessive, frequent and irregular menstruation	Faecalibacterium	Weighted median	13	-0.00275851	0.00223822	0.217779	-0.00714542	0.00162841	0.997245	0.99288	1.00163
l7tQL3	FHWTJe	Excessive, frequent and irregular menstruation	Faecalibacterium	Inverse variance weighted	13	-0.00152097	0.00169013	0.368168	-0.00483362	0.00179169	0.99848	0.995178	1.00179
l7tQL3	FHWTJe	Excessive, frequent and irregular menstruation	Faecalibacterium	Simple mode	13	-0.00321814	0.00418743	0.457034	-0.0114255	0.00498921	0.996787	0.98864	1.005
l7tQL3	FHWTJe	Excessive, frequent and irregular menstruation	Faecalibacterium	Weighted mode	13	-0.00408084	0.00357093	0.275412	-0.0110799	0.00291818	0.995927	0.988981	1.00292
le2VKT	FHWTJe	Excessive, frequent and irregular menstruation	Veillonella	MR Egger	11	-0.00234632	0.00842287	0.786873	-0.0188551	0.0141625	0.997656	0.981322	1.01426
le2VKT	FHWTJe	Excessive, frequent and irregular menstruation	Veillonella	Weighted median	11	-0.00403914	0.00214584	0.0597943	-0.00824499	0.000166716	0.995969	0.991789	1.00017
le2VKT	FHWTJe	Excessive, frequent and irregular menstruation	Veillonella	Inverse variance weighted	11	-0.00323826	0.0015072	0.0316712	-0.00619237	-0.000284161	0.996767	0.993827	0.999716
le2VKT	FHWTJe	Excessive, frequent and irregular menstruation	Veillonella	Simple mode	11	-0.0046909	0.00365387	0.228154	-0.0118525	0.00247068	0.99532	0.988217	1.00247
le2VKT	FHWTJe	Excessive, frequent and irregular menstruation	Veillonella	Weighted mode	11	-0.00453844	0.00367313	0.244854	-0.0117378	0.00266089	0.995472	0.988331	1.00266
lhNK31	FHWTJe	Excessive, frequent and irregular menstruation	RuminococcaceaeUCG013	MR Egger	14	-0.00692138	0.00473388	0.169406	-0.0161998	0.00235703	0.993103	0.983931	1.00236
lhNK31	FHWTJe	Excessive, frequent and irregular menstruation	RuminococcaceaeUCG013	Weighted median	14	-0.00166095	0.00246368	0.500201	-0.00648975	0.00316786	0.99834	0.993531	1.00317
lhNK31	FHWTJe	Excessive, frequent and irregular menstruation	RuminococcaceaeUCG013	Inverse variance weighted	14	-0.000708487	0.0017996	0.69381	-0.00423571	0.00281874	0.999292	0.995773	1.00282
lhNK31	FHWTJe	Excessive, frequent and irregular menstruation	RuminococcaceaeUCG013	Simple mode	14	-0.000773371	0.00395167	0.847865	-0.00851865	0.00697191	0.999227	0.991518	1.007
lhNK31	FHWTJe	Excessive, frequent and irregular menstruation	RuminococcaceaeUCG013	Weighted mode	14	-0.00223856	0.00366866	0.552257	-0.00942912	0.00495201	0.997764	0.990615	1.00496
liKjX0	FHWTJe	Excessive, frequent and irregular menstruation	Anaerotruncus	MR Egger	14	-0.00398288	0.00618661	0.531823	-0.0161086	0.00814287	0.996025	0.98402	1.00818
liKjX0	FHWTJe	Excessive, frequent and irregular menstruation	Anaerotruncus	Weighted median	14	-0.00124156	0.00253849	0.624776	-0.006217	0.00373388	0.998759	0.993802	1.00374
liKjX0	FHWTJe	Excessive, frequent and irregular menstruation	Anaerotruncus	Inverse variance weighted	14	0.00155193	0.00191453	0.417592	-0.00220055	0.00530441	1.00155	0.997802	1.00532
liKjX0	FHWTJe	Excessive, frequent and irregular menstruation	Anaerotruncus	Simple mode	14	-0.00227293	0.00441747	0.615516	-0.0109312	0.00638532	0.99773	0.989128	1.00641
liKjX0	FHWTJe	Excessive, frequent and irregular menstruation	Anaerotruncus	Weighted mode	14	-0.00246586	0.00378541	0.526129	-0.00988527	0.00495354	0.997537	0.990163	1.00497
LM4qSG	FHWTJe	Excessive, frequent and irregular menstruation	LachnospiraceaeFCS020group	MR Egger	15	-0.00170764	0.00366986	0.649405	-0.00890057	0.00548529	0.998294	0.991139	1.0055
LM4qSG	FHWTJe	Excessive, frequent and irregular menstruation	LachnospiraceaeFCS020group	Weighted median	15	-0.00162957	0.00192883	0.398196	-0.00541008	0.00215094	0.998372	0.994605	1.00215
LM4qSG	FHWTJe	Excessive, frequent and irregular menstruation	LachnospiraceaeFCS020group	Inverse variance weighted	15	-0.00055403	0.00147155	0.706551	-0.00343828	0.00233022	0.999446	0.996568	1.00233
LM4qSG	FHWTJe	Excessive, frequent and irregular menstruation	LachnospiraceaeFCS020group	Simple mode	15	-0.00382163	0.00322004	0.255046	-0.0101329	0.00248965	0.996186	0.989918	1.00249
LM4qSG	FHWTJe	Excessive, frequent and irregular menstruation	LachnospiraceaeFCS020group	Weighted mode	15	-0.00320101	0.00286123	0.282075	-0.00880902	0.00240701	0.996804	0.99123	1.00241
M07Q3n	FHWTJe	Excessive, frequent and irregular menstruation	Alloprevotella	MR Egger	7	-0.00276421	0.0111428	0.813946	-0.0246042	0.0190758	0.99724	0.975696	1.01926
M07Q3n	FHWTJe	Excessive, frequent and irregular menstruation	Alloprevotella	Weighted median	7	0.00201089	0.00151938	0.18567	-0.000967087	0.00498887	1.00201	0.999033	1.005
M07Q3n	FHWTJe	Excessive, frequent and irregular menstruation	Alloprevotella	Inverse variance weighted	7	0.00184953	0.00113777	0.104039	-0.000380494	0.00407955	1.00185	0.99962	1.00409
M07Q3n	FHWTJe	Excessive, frequent and irregular menstruation	Alloprevotella	Simple mode	7	0.00277726	0.00248928	0.307237	-0.00210174	0.00765625	1.00278	0.9979	1.00769
M07Q3n	FHWTJe	Excessive, frequent and irregular menstruation	Alloprevotella	Weighted mode	7	0.00267388	0.00233756	0.29625	-0.00190773	0.00725549	1.00268	0.998094	1.00728
m0eIpG	FHWTJe	Excessive, frequent and irregular menstruation	Desulfovibrio	MR Egger	10	-0.011941	0.00503112	0.0450048	-0.021802	-0.00208002	0.98813	0.978434	0.997922
m0eIpG	FHWTJe	Excessive, frequent and irregular menstruation	Desulfovibrio	Weighted median	10	-0.00514976	0.00207799	0.0132035	-0.00922263	-0.00107689	0.994863	0.99082	0.998924
m0eIpG	FHWTJe	Excessive, frequent and irregular menstruation	Desulfovibrio	Inverse variance weighted	10	-0.00322954	0.00192163	0.0928361	-0.00699594	0.000536859	0.996776	0.993028	1.00054
m0eIpG	FHWTJe	Excessive, frequent and irregular menstruation	Desulfovibrio	Simple mode	10	-0.00526055	0.00280583	0.0935702	-0.01076	0.000238881	0.994753	0.989298	1.00024
m0eIpG	FHWTJe	Excessive, frequent and irregular menstruation	Desulfovibrio	Weighted mode	10	-0.00547151	0.00262119	0.0664613	-0.010609	-0.00033398	0.994543	0.989447	0.999666
m7NlpH	FHWTJe	Excessive, frequent and irregular menstruation	Parabacteroides	MR Egger	9	0.0117242	0.00603103	0.0929879	-9.65953e-05	0.023545	1.01179	0.999903	1.02382
m7NlpH	FHWTJe	Excessive, frequent and irregular menstruation	Parabacteroides	Weighted median	9	0.00364014	0.00283954	0.199861	-0.00192535	0.00920563	1.00365	0.998077	1.00925
m7NlpH	FHWTJe	Excessive, frequent and irregular menstruation	Parabacteroides	Inverse variance weighted	9	0.00417648	0.00230155	0.0695796	-0.000334558	0.00868752	1.00419	0.999665	1.00873
m7NlpH	FHWTJe	Excessive, frequent and irregular menstruation	Parabacteroides	Simple mode	9	0.00976656	0.00567266	0.123429	-0.00135185	0.020885	1.00981	0.998649	1.0211
m7NlpH	FHWTJe	Excessive, frequent and irregular menstruation	Parabacteroides	Weighted mode	9	0.00932739	0.00520378	0.110829	-0.00087203	0.0195268	1.00937	0.999128	1.01972
meXiqe	FHWTJe	Excessive, frequent and irregular menstruation	Prevotella9	MR Egger	18	-0.000664435	0.00309051	0.83249	-0.00672183	0.00539296	0.999336	0.993301	1.00541
meXiqe	FHWTJe	Excessive, frequent and irregular menstruation	Prevotella9	Weighted median	18	-0.00121984	0.00160785	0.448045	-0.00437121	0.00193154	0.998781	0.995638	1.00193
meXiqe	FHWTJe	Excessive, frequent and irregular menstruation	Prevotella9	Inverse variance weighted	18	0.000313762	0.00115252	0.785438	-0.00194518	0.00257271	1.00031	0.998057	1.00258
meXiqe	FHWTJe	Excessive, frequent and irregular menstruation	Prevotella9	Simple mode	18	-0.00175198	0.0028069	0.540803	-0.00725351	0.00374955	0.99825	0.992773	1.00376
meXiqe	FHWTJe	Excessive, frequent and irregular menstruation	Prevotella9	Weighted mode	18	-0.00197289	0.00241171	0.42465	-0.00669984	0.00275406	0.998029	0.993323	1.00276
mlVtPF	FHWTJe	Excessive, frequent and irregular menstruation	Collinsella	MR Egger	11	-0.0082807	0.00779316	0.31566	-0.0235553	0.00699388	0.991753	0.97672	1.00702
mlVtPF	FHWTJe	Excessive, frequent and irregular menstruation	Collinsella	Weighted median	11	-0.004715	0.00265625	0.0758878	-0.00992124	0.000491242	0.995296	0.990128	1.00049
mlVtPF	FHWTJe	Excessive, frequent and irregular menstruation	Collinsella	Inverse variance weighted	11	-0.00343109	0.00194687	0.0780083	-0.00724697	0.000384778	0.996575	0.992779	1.00038
mlVtPF	FHWTJe	Excessive, frequent and irregular menstruation	Collinsella	Simple mode	11	-0.00702674	0.00466775	0.163141	-0.0161755	0.00212206	0.992998	0.983955	1.00212
mlVtPF	FHWTJe	Excessive, frequent and irregular menstruation	Collinsella	Weighted mode	11	-0.00672618	0.00439828	0.157191	-0.0153468	0.00189445	0.993296	0.98477	1.0019
mpFqud	FHWTJe	Excessive, frequent and irregular menstruation	RuminococcaceaeUCG009	MR Egger	14	0.00496971	0.00506735	0.346085	-0.0049623	0.0149017	1.00498	0.99505	1.01501
mpFqud	FHWTJe	Excessive, frequent and irregular menstruation	RuminococcaceaeUCG009	Weighted median	14	0.0012946	0.00164924	0.432475	-0.00193792	0.00452712	1.0013	0.998064	1.00454
mpFqud	FHWTJe	Excessive, frequent and irregular menstruation	RuminococcaceaeUCG009	Inverse variance weighted	14	0.00173125	0.00123947	0.162483	-0.00069811	0.00416061	1.00173	0.999302	1.00417
mpFqud	FHWTJe	Excessive, frequent and irregular menstruation	RuminococcaceaeUCG009	Simple mode	14	0.000987096	0.0029425	0.742629	-0.0047802	0.00675439	1.00099	0.995231	1.00678
mpFqud	FHWTJe	Excessive, frequent and irregular menstruation	RuminococcaceaeUCG009	Weighted mode	14	0.000987096	0.0029972	0.747145	-0.00488742	0.00686162	1.00099	0.995124	1.00689
mwVT3C	FHWTJe	Excessive, frequent and irregular menstruation	Eubacteriumruminantiumgroup	MR Egger	19	-0.00184369	0.0038578	0.638801	-0.00940497	0.0057176	0.998158	0.990639	1.00573
mwVT3C	FHWTJe	Excessive, frequent and irregular menstruation	Eubacteriumruminantiumgroup	Weighted median	19	0.00163708	0.00147019	0.265487	-0.00124449	0.00451865	1.00164	0.998756	1.00453
mwVT3C	FHWTJe	Excessive, frequent and irregular menstruation	Eubacteriumruminantiumgroup	Inverse variance weighted	19	0.00102073	0.00108082	0.344962	-0.00109767	0.00313913	1.00102	0.998903	1.00314
mwVT3C	FHWTJe	Excessive, frequent and irregular menstruation	Eubacteriumruminantiumgroup	Simple mode	19	0.000285037	0.00245815	0.908971	-0.00453294	0.00510301	1.00029	0.995477	1.00512
mwVT3C	FHWTJe	Excessive, frequent and irregular menstruation	Eubacteriumruminantiumgroup	Weighted mode	19	0.000624848	0.00257635	0.81111	-0.00442481	0.0056745	1.00063	0.995585	1.00569
NxIqKc	FHWTJe	Excessive, frequent and irregular menstruation	Lachnoclostridium	MR Egger	14	0.00720398	0.00912161	0.444988	-0.0106744	0.0250823	1.00723	0.989382	1.0254
NxIqKc	FHWTJe	Excessive, frequent and irregular menstruation	Lachnoclostridium	Weighted median	14	-0.00255777	0.00303305	0.399061	-0.00850254	0.00338701	0.997446	0.991534	1.00339
NxIqKc	FHWTJe	Excessive, frequent and irregular menstruation	Lachnoclostridium	Inverse variance weighted	14	-0.000355796	0.00247777	0.88582	-0.00521223	0.00450064	0.999644	0.994801	1.00451
NxIqKc	FHWTJe	Excessive, frequent and irregular menstruation	Lachnoclostridium	Simple mode	14	-0.0051981	0.00571929	0.37996	-0.0164079	0.00601172	0.994815	0.983726	1.00603
NxIqKc	FHWTJe	Excessive, frequent and irregular menstruation	Lachnoclostridium	Weighted mode	14	-0.00483997	0.00575058	0.415199	-0.0161111	0.00643117	0.995172	0.984018	1.00645
NYc41a	FHWTJe	Excessive, frequent and irregular menstruation	FamilyXIIIUCG001	MR Egger	10	0.000746619	0.00683523	0.915709	-0.0126504	0.0141437	1.00075	0.987429	1.01424
NYc41a	FHWTJe	Excessive, frequent and irregular menstruation	FamilyXIIIUCG001	Weighted median	10	-0.000759977	0.00249851	0.760997	-0.00565706	0.00413711	0.99924	0.994359	1.00415
NYc41a	FHWTJe	Excessive, frequent and irregular menstruation	FamilyXIIIUCG001	Inverse variance weighted	10	0.00125484	0.00223686	0.574809	-0.00312941	0.00563909	1.00126	0.996875	1.00566
NYc41a	FHWTJe	Excessive, frequent and irregular menstruation	FamilyXIIIUCG001	Simple mode	10	-0.00079579	0.00366448	0.832924	-0.00797817	0.00638659	0.999205	0.992054	1.00641
NYc41a	FHWTJe	Excessive, frequent and irregular menstruation	FamilyXIIIUCG001	Weighted mode	10	-0.000887844	0.00344233	0.80227	-0.00763482	0.00585913	0.999113	0.992394	1.00588
ohKfgw	FHWTJe	Excessive, frequent and irregular menstruation	Streptococcus	MR Egger	17	0.000265555	0.00657242	0.968304	-0.0126164	0.0131475	1.00027	0.987463	1.01323
ohKfgw	FHWTJe	Excessive, frequent and irregular menstruation	Streptococcus	Weighted median	17	0.000120072	0.00223561	0.957167	-0.00426173	0.00450187	1.00012	0.995747	1.00451
ohKfgw	FHWTJe	Excessive, frequent and irregular menstruation	Streptococcus	Inverse variance weighted	17	0.00106746	0.00164781	0.517111	-0.00216225	0.00429717	1.00107	0.99784	1.00431
ohKfgw	FHWTJe	Excessive, frequent and irregular menstruation	Streptococcus	Simple mode	17	0.00107909	0.00413304	0.797355	-0.00702168	0.00917986	1.00108	0.993003	1.00922
ohKfgw	FHWTJe	Excessive, frequent and irregular menstruation	Streptococcus	Weighted mode	17	0.000774003	0.00391339	0.845706	-0.00689624	0.00844424	1.00077	0.993127	1.00848
ojLD1B	FHWTJe	Excessive, frequent and irregular menstruation	LachnospiraceaeND3007group	MR Egger	4	-0.00136851	0.0593571	0.983699	-0.117708	0.114971	0.998632	0.888955	1.12184
ojLD1B	FHWTJe	Excessive, frequent and irregular menstruation	LachnospiraceaeND3007group	Weighted median	4	0.00109999	0.00405269	0.786067	-0.00684329	0.00904327	1.0011	0.99318	1.00908
ojLD1B	FHWTJe	Excessive, frequent and irregular menstruation	LachnospiraceaeND3007group	Inverse variance weighted	4	0.00216496	0.00335096	0.518234	-0.00440292	0.00873284	1.00217	0.995607	1.00877
ojLD1B	FHWTJe	Excessive, frequent and irregular menstruation	LachnospiraceaeND3007group	Simple mode	4	0.000339702	0.00589671	0.957683	-0.0112179	0.0118973	1.00034	0.988845	1.01197
ojLD1B	FHWTJe	Excessive, frequent and irregular menstruation	LachnospiraceaeND3007group	Weighted mode	4	8.9088e-05	0.00564972	0.988409	-0.0109844	0.0111625	1.00009	0.989076	1.01123
p8jwhs	FHWTJe	Excessive, frequent and irregular menstruation	Butyrivibrio	MR Egger	16	0.00493766	0.00341524	0.170254	-0.0017562	0.0116315	1.00495	0.998245	1.0117
p8jwhs	FHWTJe	Excessive, frequent and irregular menstruation	Butyrivibrio	Weighted median	16	5.3002e-05	0.00103388	0.959114	-0.00197341	0.00207941	1.00005	0.998029	1.00208
p8jwhs	FHWTJe	Excessive, frequent and irregular menstruation	Butyrivibrio	Inverse variance weighted	16	9.46534e-05	0.000775937	0.90291	-0.00142618	0.00161549	1.00009	0.998575	1.00162
p8jwhs	FHWTJe	Excessive, frequent and irregular menstruation	Butyrivibrio	Simple mode	16	0.00171227	0.00192463	0.387692	-0.00206	0.00548454	1.00171	0.997942	1.0055
p8jwhs	FHWTJe	Excessive, frequent and irregular menstruation	Butyrivibrio	Weighted mode	16	0.00185323	0.00199376	0.367339	-0.00205453	0.00576099	1.00185	0.997948	1.00578
pauFKG	FHWTJe	Excessive, frequent and irregular menstruation	FamilyXIIIAD3011group	MR Egger	15	-0.00143447	0.00929026	0.879661	-0.0196434	0.0167744	0.998567	0.980548	1.01692
pauFKG	FHWTJe	Excessive, frequent and irregular menstruation	FamilyXIIIAD3011group	Weighted median	15	0.00114457	0.00234505	0.625492	-0.00345172	0.00574086	1.00115	0.996554	1.00576
pauFKG	FHWTJe	Excessive, frequent and irregular menstruation	FamilyXIIIAD3011group	Inverse variance weighted	15	0.000821165	0.00183803	0.655047	-0.00278138	0.00442371	1.00082	0.997222	1.00443
pauFKG	FHWTJe	Excessive, frequent and irregular menstruation	FamilyXIIIAD3011group	Simple mode	15	0.000307058	0.00417999	0.94248	-0.00788572	0.00849983	1.00031	0.992145	1.00854
pauFKG	FHWTJe	Excessive, frequent and irregular menstruation	FamilyXIIIAD3011group	Weighted mode	15	0.000307058	0.0043741	0.945028	-0.00826619	0.0088803	1.00031	0.991768	1.00892
PfZqg7	FHWTJe	Excessive, frequent and irregular menstruation	Enterorhabdus	MR Egger	8	0.00631324	0.00511621	0.263354	-0.00371454	0.016341	1.00633	0.996292	1.01648
PfZqg7	FHWTJe	Excessive, frequent and irregular menstruation	Enterorhabdus	Weighted median	8	0.00464345	0.00219229	0.0341682	0.00034656	0.00894034	1.00465	1.00035	1.00898
PfZqg7	FHWTJe	Excessive, frequent and irregular menstruation	Enterorhabdus	Inverse variance weighted	8	0.00402481	0.00182776	0.0276616	0.000442412	0.00760722	1.00403	1.00044	1.00764
PfZqg7	FHWTJe	Excessive, frequent and irregular menstruation	Enterorhabdus	Simple mode	8	0.00763417	0.0038083	0.0850387	0.000169902	0.0150984	1.00766	1.00017	1.01521
PfZqg7	FHWTJe	Excessive, frequent and irregular menstruation	Enterorhabdus	Weighted mode	8	0.00585752	0.00351918	0.139967	-0.00104007	0.0127551	1.00587	0.99896	1.01284
pMOZor	FHWTJe	Excessive, frequent and irregular menstruation	Paraprevotella	MR Egger	13	-0.0051116	0.00441099	0.271063	-0.0137571	0.00353394	0.994901	0.986337	1.00354
pMOZor	FHWTJe	Excessive, frequent and irregular menstruation	Paraprevotella	Weighted median	13	-0.00320333	0.00172062	0.0626413	-0.00657574	0.000169087	0.996802	0.993446	1.00017
pMOZor	FHWTJe	Excessive, frequent and irregular menstruation	Paraprevotella	Inverse variance weighted	13	-0.00217777	0.00131798	0.0984615	-0.004761	0.000405465	0.997825	0.99525	1.00041
pMOZor	FHWTJe	Excessive, frequent and irregular menstruation	Paraprevotella	Simple mode	13	-0.00325762	0.0031978	0.328441	-0.00952531	0.00301007	0.996748	0.99052	1.00301
pMOZor	FHWTJe	Excessive, frequent and irregular menstruation	Paraprevotella	Weighted mode	13	-0.0036186	0.00289734	0.235503	-0.00929738	0.00206019	0.996388	0.990746	1.00206
Q3yNFp	FHWTJe	Excessive, frequent and irregular menstruation	Marvinbryantia	MR Egger	10	0.0113422	0.00706705	0.147176	-0.00250926	0.0251936	1.01141	0.997494	1.02551
Q3yNFp	FHWTJe	Excessive, frequent and irregular menstruation	Marvinbryantia	Weighted median	10	-0.00128875	0.0023827	0.588592	-0.00595884	0.00338134	0.998712	0.994059	1.00339
Q3yNFp	FHWTJe	Excessive, frequent and irregular menstruation	Marvinbryantia	Inverse variance weighted	10	0.000703401	0.0018112	0.697749	-0.00284656	0.00425336	1.0007	0.997157	1.00426
Q3yNFp	FHWTJe	Excessive, frequent and irregular menstruation	Marvinbryantia	Simple mode	10	-0.00356617	0.00457235	0.455446	-0.012528	0.00539564	0.99644	0.98755	1.00541
Q3yNFp	FHWTJe	Excessive, frequent and irregular menstruation	Marvinbryantia	Weighted mode	10	-0.00349771	0.00437052	0.444149	-0.0120639	0.0050685	0.996508	0.988009	1.00508
Qcy3OD	FHWTJe	Excessive, frequent and irregular menstruation	ErysipelotrichaceaeUCG003	MR Egger	17	-0.00209068	0.00404661	0.612933	-0.010022	0.00584067	0.997912	0.990028	1.00586
Qcy3OD	FHWTJe	Excessive, frequent and irregular menstruation	ErysipelotrichaceaeUCG003	Weighted median	17	-0.00141885	0.00189511	0.454043	-0.00513327	0.00229556	0.998582	0.99488	1.0023
Qcy3OD	FHWTJe	Excessive, frequent and irregular menstruation	ErysipelotrichaceaeUCG003	Inverse variance weighted	17	-0.00115669	0.00145422	0.426379	-0.00400697	0.00169358	0.998844	0.996001	1.0017
Qcy3OD	FHWTJe	Excessive, frequent and irregular menstruation	ErysipelotrichaceaeUCG003	Simple mode	17	-0.0014367	0.00343998	0.681755	-0.00817906	0.00530566	0.998564	0.991854	1.00532
Qcy3OD	FHWTJe	Excessive, frequent and irregular menstruation	ErysipelotrichaceaeUCG003	Weighted mode	17	-0.00119111	0.00312825	0.70839	-0.00732248	0.00494026	0.99881	0.992704	1.00495
QhOcyP	FHWTJe	Excessive, frequent and irregular menstruation	Methanobrevibacter	MR Egger	8	-0.00285612	0.00451591	0.550413	-0.0117073	0.00599506	0.997148	0.988361	1.00601
QhOcyP	FHWTJe	Excessive, frequent and irregular menstruation	Methanobrevibacter	Weighted median	8	-0.002317	0.00148636	0.119035	-0.00523027	0.000596272	0.997686	0.994783	1.0006
QhOcyP	FHWTJe	Excessive, frequent and irregular menstruation	Methanobrevibacter	Inverse variance weighted	8	-0.00181483	0.00113325	0.109279	-0.00403601	0.000406338	0.998187	0.995972	1.00041
QhOcyP	FHWTJe	Excessive, frequent and irregular menstruation	Methanobrevibacter	Simple mode	8	-0.00219619	0.00222924	0.357358	-0.0065655	0.00217312	0.997806	0.993456	1.00218
QhOcyP	FHWTJe	Excessive, frequent and irregular menstruation	Methanobrevibacter	Weighted mode	8	-0.00223424	0.00208718	0.319928	-0.00632511	0.00185664	0.997768	0.993695	1.00186
qKA3wK	FHWTJe	Excessive, frequent and irregular menstruation	Oxalobacter	MR Egger	12	-0.00168729	0.00432741	0.704781	-0.010169	0.00679443	0.998314	0.989883	1.00682
qKA3wK	FHWTJe	Excessive, frequent and irregular menstruation	Oxalobacter	Weighted median	12	0.000351324	0.00131238	0.78893	-0.00222093	0.00292358	1.00035	0.997782	1.00293
qKA3wK	FHWTJe	Excessive, frequent and irregular menstruation	Oxalobacter	Inverse variance weighted	12	0.000189241	0.00100608	0.8508	-0.00178268	0.00216116	1.00019	0.998219	1.00216
qKA3wK	FHWTJe	Excessive, frequent and irregular menstruation	Oxalobacter	Simple mode	12	-9.76236e-06	0.00228931	0.996674	-0.00449682	0.00447729	0.99999	0.995513	1.00449
qKA3wK	FHWTJe	Excessive, frequent and irregular menstruation	Oxalobacter	Weighted mode	12	-0.000161323	0.00223759	0.943819	-0.004547	0.00422435	0.999839	0.995463	1.00423
QmICuK	FHWTJe	Excessive, frequent and irregular menstruation	Barnesiella	MR Egger	17	-0.00417369	0.00536311	0.44854	-0.0146854	0.006338	0.995835	0.985422	1.00636
QmICuK	FHWTJe	Excessive, frequent and irregular menstruation	Barnesiella	Weighted median	17	-0.00130995	0.00197286	0.5067	-0.00517675	0.00255686	0.998691	0.994837	1.00256
QmICuK	FHWTJe	Excessive, frequent and irregular menstruation	Barnesiella	Inverse variance weighted	17	-0.00149925	0.00148671	0.313249	-0.00441321	0.00141471	0.998502	0.995597	1.00142
QmICuK	FHWTJe	Excessive, frequent and irregular menstruation	Barnesiella	Simple mode	17	-0.00171538	0.00366972	0.646487	-0.00890804	0.00547727	0.998286	0.991132	1.00549
QmICuK	FHWTJe	Excessive, frequent and irregular menstruation	Barnesiella	Weighted mode	17	-0.0019403	0.00336607	0.572347	-0.00853779	0.0046572	0.998062	0.991499	1.00467
QRZR5q	FHWTJe	Excessive, frequent and irregular menstruation	LachnospiraceaeNK4A136group	MR Egger	16	0.000498434	0.0031687	0.877255	-0.00571222	0.00670909	1.0005	0.994304	1.00673
QRZR5q	FHWTJe	Excessive, frequent and irregular menstruation	LachnospiraceaeNK4A136group	Weighted median	16	-0.00151488	0.00211101	0.472999	-0.00565246	0.0026227	0.998486	0.994363	1.00263
QRZR5q	FHWTJe	Excessive, frequent and irregular menstruation	LachnospiraceaeNK4A136group	Inverse variance weighted	16	-0.000223634	0.00149653	0.88121	-0.00315683	0.00270956	0.999776	0.996848	1.00271
QRZR5q	FHWTJe	Excessive, frequent and irregular menstruation	LachnospiraceaeNK4A136group	Simple mode	16	-0.00166624	0.00413427	0.69261	-0.00976941	0.00643692	0.998335	0.990278	1.00646
QRZR5q	FHWTJe	Excessive, frequent and irregular menstruation	LachnospiraceaeNK4A136group	Weighted mode	16	-0.00320207	0.00439573	0.477558	-0.0118177	0.00541356	0.996803	0.988252	1.00543
QTQ6vY	FHWTJe	Excessive, frequent and irregular menstruation	Dorea	MR Egger	12	0.00963372	0.00567111	0.120213	-0.00148164	0.0207491	1.00968	0.998519	1.02097
QTQ6vY	FHWTJe	Excessive, frequent and irregular menstruation	Dorea	Weighted median	12	-0.00125726	0.00279228	0.652522	-0.00673013	0.00421562	0.998744	0.993292	1.00422
QTQ6vY	FHWTJe	Excessive, frequent and irregular menstruation	Dorea	Inverse variance weighted	12	-0.000717248	0.00213837	0.737309	-0.00490845	0.00347395	0.999283	0.995104	1.00348
QTQ6vY	FHWTJe	Excessive, frequent and irregular menstruation	Dorea	Simple mode	12	-0.00182826	0.00467294	0.703089	-0.0109872	0.0073307	0.998173	0.989073	1.00736
QTQ6vY	FHWTJe	Excessive, frequent and irregular menstruation	Dorea	Weighted mode	12	-0.000269145	0.00437934	0.952097	-0.00885266	0.00831437	0.999731	0.991186	1.00835
qW4EPs	FHWTJe	Excessive, frequent and irregular menstruation	Slackia	MR Egger	9	0.0141395	0.00805033	0.122446	-0.00163911	0.0299182	1.01424	0.998362	1.03037
qW4EPs	FHWTJe	Excessive, frequent and irregular menstruation	Slackia	Weighted median	9	0.00319078	0.00219783	0.146561	-0.00111697	0.00749853	1.0032	0.998884	1.00753
qW4EPs	FHWTJe	Excessive, frequent and irregular menstruation	Slackia	Inverse variance weighted	9	0.00143415	0.00208341	0.491222	-0.00264933	0.00551764	1.00144	0.997354	1.00553
qW4EPs	FHWTJe	Excessive, frequent and irregular menstruation	Slackia	Simple mode	9	0.00348043	0.00398385	0.407775	-0.00432791	0.0112888	1.00349	0.995681	1.01135
qW4EPs	FHWTJe	Excessive, frequent and irregular menstruation	Slackia	Weighted mode	9	0.00201719	0.00398802	0.626628	-0.00579933	0.0098337	1.00202	0.994217	1.00988
qxGGTa	FHWTJe	Excessive, frequent and irregular menstruation	LachnospiraceaeUCG010	MR Egger	12	-0.00316391	0.00455607	0.503221	-0.0120938	0.00576599	0.996841	0.987979	1.00578
qxGGTa	FHWTJe	Excessive, frequent and irregular menstruation	LachnospiraceaeUCG010	Weighted median	12	0.00144779	0.00229859	0.528788	-0.00305745	0.00595302	1.00145	0.996947	1.00597
qxGGTa	FHWTJe	Excessive, frequent and irregular menstruation	LachnospiraceaeUCG010	Inverse variance weighted	12	0.00186622	0.00169153	0.26991	-0.00144919	0.00518162	1.00187	0.998552	1.0052
qxGGTa	FHWTJe	Excessive, frequent and irregular menstruation	LachnospiraceaeUCG010	Simple mode	12	0.00420373	0.00382918	0.295734	-0.00330145	0.0117089	1.00421	0.996704	1.01178
qxGGTa	FHWTJe	Excessive, frequent and irregular menstruation	LachnospiraceaeUCG010	Weighted mode	12	0.00131574	0.00339635	0.705851	-0.00534109	0.00797258	1.00132	0.994673	1.008
reKowY	FHWTJe	Excessive, frequent and irregular menstruation	Ruminiclostridium6	MR Egger	16	-0.00358053	0.00351323	0.325419	-0.0104665	0.00330541	0.996426	0.989588	1.00331
reKowY	FHWTJe	Excessive, frequent and irregular menstruation	Ruminiclostridium6	Weighted median	16	-0.000423692	0.00201751	0.833662	-0.00437802	0.00353064	0.999576	0.995632	1.00354
reKowY	FHWTJe	Excessive, frequent and irregular menstruation	Ruminiclostridium6	Inverse variance weighted	16	-0.00140595	0.00140987	0.31866	-0.0041693	0.0013574	0.998595	0.995839	1.00136
reKowY	FHWTJe	Excessive, frequent and irregular menstruation	Ruminiclostridium6	Simple mode	16	-0.00259686	0.00312898	0.419587	-0.00872965	0.00353594	0.997407	0.991308	1.00354
reKowY	FHWTJe	Excessive, frequent and irregular menstruation	Ruminiclostridium6	Weighted mode	16	-0.00158305	0.00295499	0.600005	-0.00737484	0.00420873	0.998418	0.992652	1.00422
RXviDK	FHWTJe	Excessive, frequent and irregular menstruation	Coprococcus1	MR Egger	14	0.000612531	0.00467891	0.898013	-0.00855814	0.0097832	1.00061	0.991478	1.00983
RXviDK	FHWTJe	Excessive, frequent and irregular menstruation	Coprococcus1	Weighted median	14	-0.00413152	0.00239211	0.0841418	-0.00882006	0.000557017	0.995877	0.991219	1.00056
RXviDK	FHWTJe	Excessive, frequent and irregular menstruation	Coprococcus1	Inverse variance weighted	14	-0.00202975	0.00186348	0.276055	-0.00568218	0.00162268	0.997972	0.994334	1.00162
RXviDK	FHWTJe	Excessive, frequent and irregular menstruation	Coprococcus1	Simple mode	14	-0.00699584	0.00426495	0.1249	-0.0153551	0.00136345	0.993029	0.984762	1.00136
RXviDK	FHWTJe	Excessive, frequent and irregular menstruation	Coprococcus1	Weighted mode	14	-0.00658205	0.00378451	0.105605	-0.0139997	0.000835582	0.99344	0.986098	1.00084
S6MaHO	FHWTJe	Excessive, frequent and irregular menstruation	Butyricicoccus	MR Egger	9	-0.00475906	0.00331133	0.193814	-0.0112493	0.00173114	0.995252	0.988814	1.00173
S6MaHO	FHWTJe	Excessive, frequent and irregular menstruation	Butyricicoccus	Weighted median	9	-0.00308914	0.00244083	0.205654	-0.00787317	0.0016949	0.996916	0.992158	1.0017
S6MaHO	FHWTJe	Excessive, frequent and irregular menstruation	Butyricicoccus	Inverse variance weighted	9	-0.000395142	0.00178883	0.825174	-0.00390124	0.00311096	0.999605	0.996106	1.00312
S6MaHO	FHWTJe	Excessive, frequent and irregular menstruation	Butyricicoccus	Simple mode	9	-0.00189666	0.00400304	0.6483	-0.00974262	0.0059493	0.998105	0.990305	1.00597
S6MaHO	FHWTJe	Excessive, frequent and irregular menstruation	Butyricicoccus	Weighted mode	9	-0.00302357	0.00255701	0.270972	-0.00803532	0.00198817	0.996981	0.991997	1.00199
t3dZq8	FHWTJe	Excessive, frequent and irregular menstruation	Allisonella	MR Egger	9	-0.00274449	0.00773263	0.7331	-0.0179004	0.0124115	0.997259	0.982259	1.01249
t3dZq8	FHWTJe	Excessive, frequent and irregular menstruation	Allisonella	Weighted median	9	0.00139676	0.00136386	0.305778	-0.00127641	0.00406993	1.0014	0.998724	1.00408
t3dZq8	FHWTJe	Excessive, frequent and irregular menstruation	Allisonella	Inverse variance weighted	9	0.00140985	0.00112522	0.210223	-0.000795587	0.00361529	1.00141	0.999205	1.00362
t3dZq8	FHWTJe	Excessive, frequent and irregular menstruation	Allisonella	Simple mode	9	3.17489e-05	0.00224832	0.989079	-0.00437496	0.00443846	1.00003	0.995635	1.00445
t3dZq8	FHWTJe	Excessive, frequent and irregular menstruation	Allisonella	Weighted mode	9	0.00145712	0.00213664	0.514515	-0.00273069	0.00564492	1.00146	0.997273	1.00566
tfa9Da	FHWTJe	Excessive, frequent and irregular menstruation	Lactobacillus	MR Egger	10	0.000396175	0.00376363	0.918758	-0.00698054	0.00777289	1.0004	0.993044	1.0078
tfa9Da	FHWTJe	Excessive, frequent and irregular menstruation	Lactobacillus	Weighted median	10	-0.00164723	0.00171061	0.335574	-0.00500002	0.00170557	0.998354	0.995012	1.00171
tfa9Da	FHWTJe	Excessive, frequent and irregular menstruation	Lactobacillus	Inverse variance weighted	10	-0.000794733	0.0013043	0.542313	-0.00335116	0.00176169	0.999206	0.996654	1.00176
tfa9Da	FHWTJe	Excessive, frequent and irregular menstruation	Lactobacillus	Simple mode	10	-0.00166959	0.00276738	0.561196	-0.00709366	0.00375447	0.998332	0.992931	1.00376
tfa9Da	FHWTJe	Excessive, frequent and irregular menstruation	Lactobacillus	Weighted mode	10	-0.00171481	0.00279595	0.554846	-0.00719487	0.00376525	0.998287	0.992831	1.00377
uQ3Hc9	FHWTJe	Excessive, frequent and irregular menstruation	Akkermansia	MR Egger	12	0.00333569	0.00568414	0.570321	-0.00780523	0.0144766	1.00334	0.992225	1.01458
uQ3Hc9	FHWTJe	Excessive, frequent and irregular menstruation	Akkermansia	Weighted median	12	0.00199389	0.00199664	0.317977	-0.00191953	0.00590732	1.002	0.998082	1.00592
uQ3Hc9	FHWTJe	Excessive, frequent and irregular menstruation	Akkermansia	Inverse variance weighted	12	0.00185945	0.00158474	0.240656	-0.00124663	0.00496553	1.00186	0.998754	1.00498
uQ3Hc9	FHWTJe	Excessive, frequent and irregular menstruation	Akkermansia	Simple mode	12	0.0020266	0.00311368	0.528492	-0.00407622	0.00812942	1.00203	0.995932	1.00816
uQ3Hc9	FHWTJe	Excessive, frequent and irregular menstruation	Akkermansia	Weighted mode	12	0.00192049	0.00307562	0.545082	-0.00410772	0.00794871	1.00192	0.995901	1.00798
uuw6up	FHWTJe	Excessive, frequent and irregular menstruation	Lactococcus	MR Egger	11	0.00276757	0.00497807	0.591793	-0.00698944	0.0125246	1.00277	0.993035	1.0126
uuw6up	FHWTJe	Excessive, frequent and irregular menstruation	Lactococcus	Weighted median	11	-0.00149176	0.00141726	0.292541	-0.00426959	0.00128607	0.998509	0.99574	1.00129
uuw6up	FHWTJe	Excessive, frequent and irregular menstruation	Lactococcus	Inverse variance weighted	11	-0.00255592	0.000998446	0.0104702	-0.00451288	-0.000598968	0.997447	0.995497	0.999401
uuw6up	FHWTJe	Excessive, frequent and irregular menstruation	Lactococcus	Simple mode	11	-0.000160415	0.00255909	0.951253	-0.00517624	0.00485541	0.99984	0.994837	1.00487
uuw6up	FHWTJe	Excessive, frequent and irregular menstruation	Lactococcus	Weighted mode	11	-0.000195022	0.00228831	0.933764	-0.00468011	0.00429007	0.999805	0.995331	1.0043
UXWQKf	FHWTJe	Excessive, frequent and irregular menstruation	LachnospiraceaeUCG001	MR Egger	16	-0.000123893	0.00638426	0.984791	-0.012637	0.0123893	0.999876	0.987442	1.01247
UXWQKf	FHWTJe	Excessive, frequent and irregular menstruation	LachnospiraceaeUCG001	Weighted median	16	0.00124514	0.00186963	0.505424	-0.00241934	0.00490962	1.00125	0.997584	1.00492
UXWQKf	FHWTJe	Excessive, frequent and irregular menstruation	LachnospiraceaeUCG001	Inverse variance weighted	16	-0.000446708	0.00132081	0.735207	-0.00303549	0.00214208	0.999553	0.996969	1.00214
UXWQKf	FHWTJe	Excessive, frequent and irregular menstruation	LachnospiraceaeUCG001	Simple mode	16	0.00223619	0.00359615	0.543392	-0.00481227	0.00928464	1.00224	0.995199	1.00933
UXWQKf	FHWTJe	Excessive, frequent and irregular menstruation	LachnospiraceaeUCG001	Weighted mode	16	0.00210303	0.00309959	0.507796	-0.00397217	0.00817823	1.00211	0.996036	1.00821
ve2RqZ	FHWTJe	Excessive, frequent and irregular menstruation	Sellimonas	MR Egger	10	0.00735607	0.00742645	0.350928	-0.00719978	0.0219119	1.00738	0.992826	1.02215
ve2RqZ	FHWTJe	Excessive, frequent and irregular menstruation	Sellimonas	Weighted median	10	0.00230611	0.00134187	0.0856909	-0.000323954	0.00493617	1.00231	0.999676	1.00495
ve2RqZ	FHWTJe	Excessive, frequent and irregular menstruation	Sellimonas	Inverse variance weighted	10	0.000483208	0.00123857	0.696437	-0.00194438	0.0029108	1.00048	0.998058	1.00292
ve2RqZ	FHWTJe	Excessive, frequent and irregular menstruation	Sellimonas	Simple mode	10	0.00327879	0.00242271	0.208952	-0.00146971	0.0080273	1.00328	0.998531	1.00806
ve2RqZ	FHWTJe	Excessive, frequent and irregular menstruation	Sellimonas	Weighted mode	10	0.00319128	0.00227219	0.19373	-0.00126221	0.00764477	1.0032	0.998739	1.00767
VICXRT	FHWTJe	Excessive, frequent and irregular menstruation	Terrisporobacter	MR Egger	5	0.0153356	0.00504435	0.0558601	0.00544872	0.0252226	1.01545	1.00546	1.02554
VICXRT	FHWTJe	Excessive, frequent and irregular menstruation	Terrisporobacter	Weighted median	5	-0.00227235	0.00273396	0.405885	-0.0076309	0.00308621	0.99773	0.992398	1.00309
VICXRT	FHWTJe	Excessive, frequent and irregular menstruation	Terrisporobacter	Inverse variance weighted	5	-6.05191e-05	0.00328483	0.985301	-0.00649879	0.00637775	0.999939	0.993522	1.0064
VICXRT	FHWTJe	Excessive, frequent and irregular menstruation	Terrisporobacter	Simple mode	5	-0.00454251	0.00343805	0.256929	-0.0112811	0.00219608	0.995468	0.988782	1.0022
VICXRT	FHWTJe	Excessive, frequent and irregular menstruation	Terrisporobacter	Weighted mode	5	-0.00409265	0.00379548	0.341588	-0.0115318	0.00334649	0.995916	0.988534	1.00335
W9e9GZ	FHWTJe	Excessive, frequent and irregular menstruation	Coprococcus2	MR Egger	9	-0.00985406	0.0104473	0.376976	-0.0303307	0.0106226	0.990194	0.970125	1.01068
W9e9GZ	FHWTJe	Excessive, frequent and irregular menstruation	Coprococcus2	Weighted median	9	-0.00186463	0.00259776	0.472891	-0.00695624	0.00322698	0.998137	0.993068	1.00323
W9e9GZ	FHWTJe	Excessive, frequent and irregular menstruation	Coprococcus2	Inverse variance weighted	9	-0.00129054	0.001903	0.497669	-0.00502041	0.00243933	0.99871	0.994992	1.00244
W9e9GZ	FHWTJe	Excessive, frequent and irregular menstruation	Coprococcus2	Simple mode	9	-0.0019882	0.00388095	0.622282	-0.00959486	0.00561846	0.998014	0.990451	1.00563
W9e9GZ	FHWTJe	Excessive, frequent and irregular menstruation	Coprococcus2	Weighted mode	9	-0.0020433	0.00377497	0.603059	-0.00944223	0.00535563	0.997959	0.990602	1.00537
wmX2Bs	FHWTJe	Excessive, frequent and irregular menstruation	RuminococcaceaeNK4A214group	MR Egger	16	0.00233154	0.00561413	0.684218	-0.00867214	0.0133352	1.00233	0.991365	1.01342
wmX2Bs	FHWTJe	Excessive, frequent and irregular menstruation	RuminococcaceaeNK4A214group	Weighted median	16	-0.00180585	0.00233423	0.439146	-0.00638095	0.00276925	0.998196	0.993639	1.00277
wmX2Bs	FHWTJe	Excessive, frequent and irregular menstruation	RuminococcaceaeNK4A214group	Inverse variance weighted	16	-0.000592536	0.00187283	0.751711	-0.00426329	0.00307822	0.999408	0.995746	1.00308
wmX2Bs	FHWTJe	Excessive, frequent and irregular menstruation	RuminococcaceaeNK4A214group	Simple mode	16	-0.00687971	0.00542244	0.223867	-0.0175077	0.00374827	0.993144	0.982645	1.00376
wmX2Bs	FHWTJe	Excessive, frequent and irregular menstruation	RuminococcaceaeNK4A214group	Weighted mode	16	-0.00679187	0.00535107	0.223691	-0.01728	0.00369623	0.993231	0.982868	1.0037
wNgnKp	FHWTJe	Excessive, frequent and irregular menstruation	Catenibacterium	MR Egger	5	0.0256226	0.0131173	0.145796	-8.72953e-05	0.0513324	1.02595	0.999913	1.05267
wNgnKp	FHWTJe	Excessive, frequent and irregular menstruation	Catenibacterium	Weighted median	5	-0.00375223	0.00189503	0.0476994	-0.00746649	-3.79709e-05	0.996255	0.992561	0.999962
wNgnKp	FHWTJe	Excessive, frequent and irregular menstruation	Catenibacterium	Inverse variance weighted	5	-0.00204115	0.00198873	0.304723	-0.00593906	0.00185676	0.997961	0.994079	1.00186
wNgnKp	FHWTJe	Excessive, frequent and irregular menstruation	Catenibacterium	Simple mode	5	-0.00367458	0.00225379	0.178351	-0.00809202	0.000742853	0.996332	0.991941	1.00074
wNgnKp	FHWTJe	Excessive, frequent and irregular menstruation	Catenibacterium	Weighted mode	5	-0.00367458	0.00224119	0.176438	-0.00806731	0.000718148	0.996332	0.991965	1.00072
WNLQLA	FHWTJe	Excessive, frequent and irregular menstruation	Lachnospira	MR Egger	7	0.00593033	0.0162843	0.73062	-0.0259868	0.0378475	1.00595	0.974348	1.03857
WNLQLA	FHWTJe	Excessive, frequent and irregular menstruation	Lachnospira	Weighted median	7	3.39318e-05	0.00365364	0.99259	-0.0071272	0.00719507	1.00003	0.992898	1.00722
WNLQLA	FHWTJe	Excessive, frequent and irregular menstruation	Lachnospira	Inverse variance weighted	7	0.00282983	0.0026748	0.290073	-0.00241277	0.00807243	1.00283	0.99759	1.00811
WNLQLA	FHWTJe	Excessive, frequent and irregular menstruation	Lachnospira	Simple mode	7	-0.00224808	0.0056284	0.703415	-0.0132797	0.00878358	0.997754	0.986808	1.00882
WNLQLA	FHWTJe	Excessive, frequent and irregular menstruation	Lachnospira	Weighted mode	7	-0.00207637	0.00551595	0.719549	-0.0128876	0.00873489	0.997926	0.987195	1.00877
wpoPm3	FHWTJe	Excessive, frequent and irregular menstruation	Bifidobacterium	MR Egger	14	-0.00130327	0.00420051	0.761683	-0.00953627	0.00692974	0.998698	0.990509	1.00695
wpoPm3	FHWTJe	Excessive, frequent and irregular menstruation	Bifidobacterium	Weighted median	14	-0.000912622	0.00209788	0.663547	-0.00502446	0.00319922	0.999088	0.994988	1.0032
wpoPm3	FHWTJe	Excessive, frequent and irregular menstruation	Bifidobacterium	Inverse variance weighted	14	9.46699e-05	0.00152819	0.950604	-0.00290059	0.00308993	1.00009	0.997104	1.00309
wpoPm3	FHWTJe	Excessive, frequent and irregular menstruation	Bifidobacterium	Simple mode	14	-0.00173678	0.00340801	0.618861	-0.00841647	0.00494292	0.998265	0.991619	1.00496
wpoPm3	FHWTJe	Excessive, frequent and irregular menstruation	Bifidobacterium	Weighted mode	14	-0.00204757	0.00277969	0.474438	-0.00749576	0.00340062	0.997955	0.992532	1.00341
X1gDhF	FHWTJe	Excessive, frequent and irregular menstruation	Ruminococcus1	MR Egger	13	-0.0116281	0.00513598	0.044773	-0.0216946	-0.00156158	0.988439	0.978539	0.99844
X1gDhF	FHWTJe	Excessive, frequent and irregular menstruation	Ruminococcus1	Weighted median	13	-0.0038491	0.00258074	0.135838	-0.00890736	0.00120916	0.996158	0.991132	1.00121
X1gDhF	FHWTJe	Excessive, frequent and irregular menstruation	Ruminococcus1	Inverse variance weighted	13	-0.00318058	0.00200997	0.113558	-0.00712013	0.000758967	0.996824	0.992905	1.00076
X1gDhF	FHWTJe	Excessive, frequent and irregular menstruation	Ruminococcus1	Simple mode	13	-0.00634011	0.00464975	0.197746	-0.0154536	0.00277339	0.99368	0.984665	1.00278
X1gDhF	FHWTJe	Excessive, frequent and irregular menstruation	Ruminococcus1	Weighted mode	13	-0.00574371	0.00416648	0.19319	-0.01391	0.00242259	0.994273	0.986186	1.00243
X4Bk4F	FHWTJe	Excessive, frequent and irregular menstruation	Senegalimassilia	MR Egger	6	0.0162734	0.00706083	0.082508	0.00243414	0.0301126	1.01641	1.00244	1.03057
X4Bk4F	FHWTJe	Excessive, frequent and irregular menstruation	Senegalimassilia	Weighted median	6	-0.000441125	0.0026156	0.866071	-0.00556771	0.00468546	0.999559	0.994448	1.0047
X4Bk4F	FHWTJe	Excessive, frequent and irregular menstruation	Senegalimassilia	Inverse variance weighted	6	0.000326526	0.00265099	0.901972	-0.00486942	0.00552247	1.00033	0.995142	1.00554
X4Bk4F	FHWTJe	Excessive, frequent and irregular menstruation	Senegalimassilia	Simple mode	6	-0.00236819	0.00461969	0.630047	-0.0114228	0.0066864	0.997635	0.988642	1.00671
X4Bk4F	FHWTJe	Excessive, frequent and irregular menstruation	Senegalimassilia	Weighted mode	6	-0.00190678	0.00467699	0.700368	-0.0110737	0.00726013	0.998095	0.988987	1.00729
x9aPgw	FHWTJe	Excessive, frequent and irregular menstruation	Erysipelatoclostridium	MR Egger	16	-0.00433518	0.00553107	0.446224	-0.0151761	0.00650572	0.995674	0.984938	1.00653
x9aPgw	FHWTJe	Excessive, frequent and irregular menstruation	Erysipelatoclostridium	Weighted median	16	0.000304909	0.00183195	0.867811	-0.00328571	0.00389553	1.0003	0.99672	1.0039
x9aPgw	FHWTJe	Excessive, frequent and irregular menstruation	Erysipelatoclostridium	Inverse variance weighted	16	-5.37824e-06	0.00137359	0.996876	-0.00269761	0.00268685	0.999995	0.997306	1.00269
x9aPgw	FHWTJe	Excessive, frequent and irregular menstruation	Erysipelatoclostridium	Simple mode	16	0.0010176	0.00322862	0.756966	-0.00531049	0.00734569	1.00102	0.994704	1.00737
x9aPgw	FHWTJe	Excessive, frequent and irregular menstruation	Erysipelatoclostridium	Weighted mode	16	0.000810194	0.00324475	0.806211	-0.00554952	0.00716991	1.00081	0.994466	1.0072
XnGkEc	FHWTJe	Excessive, frequent and irregular menstruation	Dialister	MR Egger	12	0.010148	0.00695953	0.17548	-0.00349266	0.0237887	1.0102	0.996513	1.02407
XnGkEc	FHWTJe	Excessive, frequent and irregular menstruation	Dialister	Weighted median	12	-6.57028e-05	0.00237754	0.977953	-0.00472568	0.00459427	0.999934	0.995285	1.0046
XnGkEc	FHWTJe	Excessive, frequent and irregular menstruation	Dialister	Inverse variance weighted	12	0.000617482	0.00167742	0.712788	-0.00267026	0.00390523	1.00062	0.997333	1.00391
XnGkEc	FHWTJe	Excessive, frequent and irregular menstruation	Dialister	Simple mode	12	0.000140384	0.00407871	0.97316	-0.00785389	0.00813466	1.00014	0.992177	1.00817
XnGkEc	FHWTJe	Excessive, frequent and irregular menstruation	Dialister	Weighted mode	12	6.33037e-06	0.00428961	0.998849	-0.0084013	0.00841396	1.00001	0.991634	1.00845
xUqc7f	FHWTJe	Excessive, frequent and irregular menstruation	Eubacteriumfissicatenagroup	MR Egger	9	0.00172906	0.00769074	0.828538	-0.0133448	0.0168029	1.00173	0.986744	1.01694
xUqc7f	FHWTJe	Excessive, frequent and irregular menstruation	Eubacteriumfissicatenagroup	Weighted median	9	0.00058775	0.00165716	0.722835	-0.00266029	0.00383579	1.00059	0.997343	1.00384
xUqc7f	FHWTJe	Excessive, frequent and irregular menstruation	Eubacteriumfissicatenagroup	Inverse variance weighted	9	0.00108878	0.00134953	0.419792	-0.0015563	0.00373386	1.00109	0.998445	1.00374
xUqc7f	FHWTJe	Excessive, frequent and irregular menstruation	Eubacteriumfissicatenagroup	Simple mode	9	-0.000143455	0.00216634	0.948828	-0.00438948	0.00410257	0.999857	0.99562	1.00411
xUqc7f	FHWTJe	Excessive, frequent and irregular menstruation	Eubacteriumfissicatenagroup	Weighted mode	9	-9.93197e-05	0.00215159	0.964313	-0.00431644	0.0041178	0.999901	0.995693	1.00413
XvFTwL	FHWTJe	Excessive, frequent and irregular menstruation	Sutterella	MR Egger	12	0.00339245	0.00818837	0.687401	-0.0126567	0.0194416	1.0034	0.987423	1.01963
XvFTwL	FHWTJe	Excessive, frequent and irregular menstruation	Sutterella	Weighted median	12	0.00130359	0.00232217	0.574547	-0.00324786	0.00585504	1.0013	0.996757	1.00587
XvFTwL	FHWTJe	Excessive, frequent and irregular menstruation	Sutterella	Inverse variance weighted	12	0.00166055	0.00175279	0.343448	-0.00177492	0.00509602	1.00166	0.998227	1.00511
XvFTwL	FHWTJe	Excessive, frequent and irregular menstruation	Sutterella	Simple mode	12	0.00105599	0.00407091	0.800117	-0.00692298	0.00903497	1.00106	0.993101	1.00908
XvFTwL	FHWTJe	Excessive, frequent and irregular menstruation	Sutterella	Weighted mode	12	0.00124754	0.00364523	0.738621	-0.00589711	0.00839218	1.00125	0.99412	1.00843
yagRXk	FHWTJe	Excessive, frequent and irregular menstruation	Haemophilus	MR Egger	13	0.00956629	0.00321991	0.012723	0.00325527	0.0158773	1.00961	1.00326	1.016
yagRXk	FHWTJe	Excessive, frequent and irregular menstruation	Haemophilus	Weighted median	13	0.00163488	0.00197268	0.407241	-0.00223158	0.00550133	1.00164	0.997771	1.00552
yagRXk	FHWTJe	Excessive, frequent and irregular menstruation	Haemophilus	Inverse variance weighted	13	-0.000194359	0.00173309	0.910708	-0.00359122	0.00320251	0.999806	0.996415	1.00321
yagRXk	FHWTJe	Excessive, frequent and irregular menstruation	Haemophilus	Simple mode	13	0.0018332	0.00404725	0.658666	-0.00609941	0.00976581	1.00183	0.993919	1.00981
yagRXk	FHWTJe	Excessive, frequent and irregular menstruation	Haemophilus	Weighted mode	13	0.00278336	0.00339383	0.428135	-0.00386854	0.00943526	1.00279	0.996139	1.00948
yHET0G	FHWTJe	Excessive, frequent and irregular menstruation	Eisenbergiella	MR Egger	12	-0.00580921	0.00904033	0.534946	-0.0235282	0.0119098	0.994208	0.976746	1.01198
yHET0G	FHWTJe	Excessive, frequent and irregular menstruation	Eisenbergiella	Weighted median	12	5.82189e-05	0.00159684	0.970917	-0.00307159	0.00318803	1.00006	0.996933	1.00319
yHET0G	FHWTJe	Excessive, frequent and irregular menstruation	Eisenbergiella	Inverse variance weighted	12	0.00084574	0.00117368	0.471164	-0.00145468	0.00314616	1.00085	0.998546	1.00315
yHET0G	FHWTJe	Excessive, frequent and irregular menstruation	Eisenbergiella	Simple mode	12	-0.000141201	0.00262959	0.958139	-0.0052952	0.0050128	0.999859	0.994719	1.00503
yHET0G	FHWTJe	Excessive, frequent and irregular menstruation	Eisenbergiella	Weighted mode	12	-9.52232e-05	0.00235642	0.96849	-0.00471381	0.00452336	0.999905	0.995297	1.00453
YOd2Ud	FHWTJe	Excessive, frequent and irregular menstruation	Gordonibacter	MR Egger	14	-0.000753791	0.00434547	0.865177	-0.00927091	0.00776333	0.999246	0.990772	1.00779
YOd2Ud	FHWTJe	Excessive, frequent and irregular menstruation	Gordonibacter	Weighted median	14	-0.000166155	0.00128307	0.896963	-0.00268097	0.00234866	0.999834	0.997323	1.00235
YOd2Ud	FHWTJe	Excessive, frequent and irregular menstruation	Gordonibacter	Inverse variance weighted	14	0.000489866	0.00104112	0.637984	-0.00155072	0.00253045	1.00049	0.99845	1.00253
YOd2Ud	FHWTJe	Excessive, frequent and irregular menstruation	Gordonibacter	Simple mode	14	-0.000874162	0.00229112	0.708963	-0.00536475	0.00361642	0.999126	0.99465	1.00362
YOd2Ud	FHWTJe	Excessive, frequent and irregular menstruation	Gordonibacter	Weighted mode	14	-0.000874162	0.00219843	0.697355	-0.00518308	0.00343475	0.999126	0.99483	1.00344
ypUn8U	FHWTJe	Excessive, frequent and irregular menstruation	Intestinibacter	MR Egger	15	-0.00110933	0.00493116	0.825505	-0.0107744	0.00855573	0.998891	0.989283	1.00859
ypUn8U	FHWTJe	Excessive, frequent and irregular menstruation	Intestinibacter	Weighted median	15	0.000751638	0.00207883	0.717676	-0.00332288	0.00482615	1.00075	0.996683	1.00484
ypUn8U	FHWTJe	Excessive, frequent and irregular menstruation	Intestinibacter	Inverse variance weighted	15	0.0019061	0.00149046	0.200945	-0.00101521	0.0048274	1.00191	0.998985	1.00484
ypUn8U	FHWTJe	Excessive, frequent and irregular menstruation	Intestinibacter	Simple mode	15	-0.000163689	0.00364466	0.964812	-0.00730722	0.00697984	0.999836	0.992719	1.007
ypUn8U	FHWTJe	Excessive, frequent and irregular menstruation	Intestinibacter	Weighted mode	15	-0.000565206	0.00395506	0.8884	-0.00831713	0.00718671	0.999435	0.991717	1.00721
YW1ypB	FHWTJe	Excessive, frequent and irregular menstruation	Blautia	MR Egger	12	-0.00631215	0.00464795	0.204297	-0.0154221	0.00279784	0.993708	0.984696	1.0028
YW1ypB	FHWTJe	Excessive, frequent and irregular menstruation	Blautia	Weighted median	12	-0.00601086	0.00273221	0.027807	-0.011366	-0.000655728	0.994007	0.988698	0.999344
YW1ypB	FHWTJe	Excessive, frequent and irregular menstruation	Blautia	Inverse variance weighted	12	-0.00630105	0.00190002	0.000912145	-0.0100251	-0.00257701	0.993719	0.990025	0.997426
YW1ypB	FHWTJe	Excessive, frequent and irregular menstruation	Blautia	Simple mode	12	-0.0102447	0.00447286	0.0427463	-0.0190115	-0.00147791	0.989808	0.981168	0.998523
YW1ypB	FHWTJe	Excessive, frequent and irregular menstruation	Blautia	Weighted mode	12	-0.00467439	0.00365657	0.227439	-0.0118413	0.00249248	0.995337	0.988229	1.0025
YWMvgw	FHWTJe	Excessive, frequent and irregular menstruation	Holdemanella	MR Egger	14	6.13711e-05	0.00404641	0.988148	-0.00786958	0.00799233	1.00006	0.992161	1.00802
YWMvgw	FHWTJe	Excessive, frequent and irregular menstruation	Holdemanella	Weighted median	14	-0.00018172	0.00166185	0.912926	-0.00343894	0.0030755	0.999818	0.996567	1.00308
YWMvgw	FHWTJe	Excessive, frequent and irregular menstruation	Holdemanella	Inverse variance weighted	14	8.36342e-05	0.00123111	0.945838	-0.00232934	0.00249661	1.00008	0.997673	1.0025
YWMvgw	FHWTJe	Excessive, frequent and irregular menstruation	Holdemanella	Simple mode	14	0.000263606	0.00271778	0.924211	-0.00506324	0.00559045	1.00026	0.99495	1.00561
YWMvgw	FHWTJe	Excessive, frequent and irregular menstruation	Holdemanella	Weighted mode	14	-0.000333997	0.00242971	0.892771	-0.00509623	0.00442823	0.999666	0.994917	1.00444
yYqwyy	FHWTJe	Excessive, frequent and irregular menstruation	Butyricimonas	MR Egger	17	0.00103009	0.00541172	0.851592	-0.00957689	0.0116371	1.00103	0.990469	1.01171
yYqwyy	FHWTJe	Excessive, frequent and irregular menstruation	Butyricimonas	Weighted median	17	0.00154215	0.00194097	0.426889	-0.00226215	0.00534646	1.00154	0.99774	1.00536
yYqwyy	FHWTJe	Excessive, frequent and irregular menstruation	Butyricimonas	Inverse variance weighted	17	0.000516783	0.00144896	0.721349	-0.00232319	0.00335675	1.00052	0.99768	1.00336
yYqwyy	FHWTJe	Excessive, frequent and irregular menstruation	Butyricimonas	Simple mode	17	0.00319435	0.00386422	0.420594	-0.00437952	0.0107682	1.0032	0.99563	1.01083
yYqwyy	FHWTJe	Excessive, frequent and irregular menstruation	Butyricimonas	Weighted mode	17	0.00319435	0.00354187	0.380495	-0.00374771	0.0101364	1.0032	0.996259	1.01019
zbb3Ie	FHWTJe	Excessive, frequent and irregular menstruation	Intestinimonas	MR Egger	20	-0.0033536	0.00302613	0.282358	-0.00928481	0.00257761	0.996652	0.990758	1.00258
zbb3Ie	FHWTJe	Excessive, frequent and irregular menstruation	Intestinimonas	Weighted median	20	0.00314428	0.0017182	0.0672516	-0.000223384	0.00651195	1.00315	0.999777	1.00653
zbb3Ie	FHWTJe	Excessive, frequent and irregular menstruation	Intestinimonas	Inverse variance weighted	20	0.0011177	0.00120108	0.352074	-0.00123642	0.00347182	1.00112	0.998764	1.00348
zbb3Ie	FHWTJe	Excessive, frequent and irregular menstruation	Intestinimonas	Simple mode	20	0.00492242	0.00372364	0.201885	-0.00237591	0.0122207	1.00493	0.997627	1.0123
zbb3Ie	FHWTJe	Excessive, frequent and irregular menstruation	Intestinimonas	Weighted mode	20	0.0047962	0.00377593	0.219347	-0.00260462	0.012197	1.00481	0.997399	1.01227
zda7QL	FHWTJe	Excessive, frequent and irregular menstruation	Holdemania	MR Egger	18	0.000475916	0.00341624	0.890944	-0.00621991	0.00717174	1.00048	0.993799	1.0072
zda7QL	FHWTJe	Excessive, frequent and irregular menstruation	Holdemania	Weighted median	18	0.000344208	0.00155441	0.824751	-0.00270244	0.00339086	1.00034	0.997301	1.0034
zda7QL	FHWTJe	Excessive, frequent and irregular menstruation	Holdemania	Inverse variance weighted	18	-0.000705315	0.00114333	0.537304	-0.00294624	0.00153562	0.999295	0.997058	1.00154
zda7QL	FHWTJe	Excessive, frequent and irregular menstruation	Holdemania	Simple mode	18	0.000822986	0.00269655	0.763919	-0.00446225	0.00610822	1.00082	0.995548	1.00613
zda7QL	FHWTJe	Excessive, frequent and irregular menstruation	Holdemania	Weighted mode	18	0.000274647	0.00260334	0.917215	-0.00482789	0.00537718	1.00027	0.995184	1.00539
ZEvWn2	FHWTJe	Excessive, frequent and irregular menstruation	Eubacteriumnodatumgroup	MR Egger	11	0.00188436	0.00408767	0.655745	-0.00612747	0.0098962	1.00189	0.993891	1.00995
ZEvWn2	FHWTJe	Excessive, frequent and irregular menstruation	Eubacteriumnodatumgroup	Weighted median	11	0.00178099	0.00128774	0.166655	-0.000742986	0.00430497	1.00178	0.999257	1.00431
ZEvWn2	FHWTJe	Excessive, frequent and irregular menstruation	Eubacteriumnodatumgroup	Inverse variance weighted	11	0.000880851	0.000918871	0.337749	-0.000920136	0.00268184	1.00088	0.99908	1.00269
ZEvWn2	FHWTJe	Excessive, frequent and irregular menstruation	Eubacteriumnodatumgroup	Simple mode	11	0.00196724	0.00216762	0.385461	-0.0022813	0.00621578	1.00197	0.997721	1.00624
ZEvWn2	FHWTJe	Excessive, frequent and irregular menstruation	Eubacteriumnodatumgroup	Weighted mode	11	0.00203768	0.00194278	0.318936	-0.00177017	0.00584552	1.00204	0.998231	1.00586
zHWK0W	FHWTJe	Excessive, frequent and irregular menstruation	Peptococcus	MR Egger	16	-0.00997695	0.0036121	0.0152777	-0.0170567	-0.00289724	0.990073	0.983088	0.997107
zHWK0W	FHWTJe	Excessive, frequent and irregular menstruation	Peptococcus	Weighted median	16	-0.00197282	0.0013861	0.154652	-0.00468957	0.00074393	0.998029	0.995321	1.00074
zHWK0W	FHWTJe	Excessive, frequent and irregular menstruation	Peptococcus	Inverse variance weighted	16	-0.00132445	0.00105876	0.210953	-0.00339961	0.00075071	0.998676	0.996606	1.00075
zHWK0W	FHWTJe	Excessive, frequent and irregular menstruation	Peptococcus	Simple mode	16	-0.00364512	0.00272448	0.200855	-0.0089851	0.00169485	0.996362	0.991055	1.0017
zHWK0W	FHWTJe	Excessive, frequent and irregular menstruation	Peptococcus	Weighted mode	16	-0.00354345	0.00265369	0.201693	-0.00874469	0.00165779	0.996463	0.991293	1.00166
ZPz6qx	FHWTJe	Excessive, frequent and irregular menstruation	Ruminococcusgnavusgroup	MR Egger	12	-0.00542156	0.00543963	0.342426	-0.0160832	0.00524011	0.994593	0.984045	1.00525
ZPz6qx	FHWTJe	Excessive, frequent and irregular menstruation	Ruminococcusgnavusgroup	Weighted median	12	-0.0020753	0.00160897	0.19711	-0.00522889	0.00107829	0.997927	0.994785	1.00108
ZPz6qx	FHWTJe	Excessive, frequent and irregular menstruation	Ruminococcusgnavusgroup	Inverse variance weighted	12	-0.000980912	0.00121408	0.41912	-0.0033605	0.00139868	0.99902	0.996645	1.0014
ZPz6qx	FHWTJe	Excessive, frequent and irregular menstruation	Ruminococcusgnavusgroup	Simple mode	12	-0.00328102	0.00276411	0.260228	-0.00869868	0.00213664	0.996724	0.991339	1.00214
ZPz6qx	FHWTJe	Excessive, frequent and irregular menstruation	Ruminococcusgnavusgroup	Weighted mode	12	-0.00324432	0.00244093	0.210714	-0.00802854	0.00153991	0.996761	0.992004	1.00154
0RswG2	9bTf8e	Excessive, frequent and irregular menstruation	FamilyXIIIUCG001	MR Egger	3	0.00744745	0.0303112	0.846621	-0.0519625	0.0668574	1.00748	0.949364	1.06914
0RswG2	9bTf8e	Excessive, frequent and irregular menstruation	FamilyXIIIUCG001	Weighted median	3	-1.69382e-05	0.00123769	0.989081	-0.0024428	0.00240893	0.999983	0.99756	1.00241
0RswG2	9bTf8e	Excessive, frequent and irregular menstruation	FamilyXIIIUCG001	Inverse variance weighted	3	0.000198003	0.00105792	0.851533	-0.00187552	0.00227153	1.0002	0.998126	1.00227
0RswG2	9bTf8e	Excessive, frequent and irregular menstruation	FamilyXIIIUCG001	Simple mode	3	-7.15685e-05	0.00144781	0.965068	-0.00290928	0.00276615	0.999928	0.997095	1.00277
0RswG2	9bTf8e	Excessive, frequent and irregular menstruation	FamilyXIIIUCG001	Weighted mode	3	-7.15685e-05	0.00142631	0.964542	-0.00286714	0.00272401	0.999928	0.997137	1.00273
21Xfvf	9bTf8e	Excessive, frequent and irregular menstruation	Eubacteriumcoprostanoligenesgroup	MR Egger	5	-0.0274492	0.0269113	0.382819	-0.0801954	0.0252969	0.972924	0.922936	1.02562
21Xfvf	9bTf8e	Excessive, frequent and irregular menstruation	Eubacteriumcoprostanoligenesgroup	Weighted median	5	-0.000304541	0.00128815	0.813109	-0.00282931	0.00222023	0.999696	0.997175	1.00222
21Xfvf	9bTf8e	Excessive, frequent and irregular menstruation	Eubacteriumcoprostanoligenesgroup	Inverse variance weighted	5	-0.000758949	0.000998967	0.447413	-0.00271692	0.00119903	0.999241	0.997287	1.0012
21Xfvf	9bTf8e	Excessive, frequent and irregular menstruation	Eubacteriumcoprostanoligenesgroup	Simple mode	5	0.000318428	0.00162529	0.854223	-0.00286714	0.003504	1.00032	0.997137	1.00351
21Xfvf	9bTf8e	Excessive, frequent and irregular menstruation	Eubacteriumcoprostanoligenesgroup	Weighted mode	5	0.000318428	0.00161667	0.853458	-0.00285025	0.0034871	1.00032	0.997154	1.00349
32RuUb	9bTf8e	Excessive, frequent and irregular menstruation	Erysipelatoclostridium	MR Egger	9	-0.00332733	0.0062847	0.612874	-0.0156453	0.00899067	0.996678	0.984476	1.00903
32RuUb	9bTf8e	Excessive, frequent and irregular menstruation	Erysipelatoclostridium	Weighted median	9	-0.000830214	0.000705679	0.239405	-0.00221335	0.000552918	0.99917	0.997789	1.00055
32RuUb	9bTf8e	Excessive, frequent and irregular menstruation	Erysipelatoclostridium	Inverse variance weighted	9	-0.0005714	0.00053697	0.287275	-0.00162386	0.000481062	0.999429	0.998377	1.00048
32RuUb	9bTf8e	Excessive, frequent and irregular menstruation	Erysipelatoclostridium	Simple mode	9	-0.00110679	0.00107374	0.332795	-0.00321132	0.000997733	0.998894	0.996794	1.001
32RuUb	9bTf8e	Excessive, frequent and irregular menstruation	Erysipelatoclostridium	Weighted mode	9	-0.00115928	0.0010816	0.315067	-0.00327922	0.000960657	0.998841	0.996726	1.00096
3egMnv	9bTf8e	Excessive, frequent and irregular menstruation	Catenibacterium	Inverse variance weighted	2	-0.000588993	0.0006463	0.362121	-0.00185574	0.000677755	0.999411	0.998146	1.00068
3i7j1L	9bTf8e	Excessive, frequent and irregular menstruation	Subdoligranulum	MR Egger	4	-0.0264028	0.0277366	0.441609	-0.0807666	0.027961	0.973943	0.922409	1.02836
3i7j1L	9bTf8e	Excessive, frequent and irregular menstruation	Subdoligranulum	Weighted median	4	0.000448907	0.00130699	0.731247	-0.00211279	0.0030106	1.00045	0.997889	1.00302
3i7j1L	9bTf8e	Excessive, frequent and irregular menstruation	Subdoligranulum	Inverse variance weighted	4	0.000843917	0.00110388	0.444571	-0.00131969	0.00300753	1.00084	0.998681	1.00301
3i7j1L	9bTf8e	Excessive, frequent and irregular menstruation	Subdoligranulum	Simple mode	4	-3.23444e-05	0.00197897	0.987986	-0.00391112	0.00384643	0.999968	0.996097	1.00385
3i7j1L	9bTf8e	Excessive, frequent and irregular menstruation	Subdoligranulum	Weighted mode	4	-3.23444e-05	0.00177984	0.986642	-0.00352083	0.00345614	0.999968	0.996485	1.00346
3NDOLW	9bTf8e	Excessive, frequent and irregular menstruation	Collinsella	MR Egger	4	0.028663	0.0534164	0.645248	-0.0760332	0.133359	1.02908	0.926785	1.14266
3NDOLW	9bTf8e	Excessive, frequent and irregular menstruation	Collinsella	Weighted median	4	-0.000344815	0.00114829	0.763958	-0.00259546	0.00190583	0.999655	0.997408	1.00191
3NDOLW	9bTf8e	Excessive, frequent and irregular menstruation	Collinsella	Inverse variance weighted	4	-0.000366566	0.00102933	0.721751	-0.00238406	0.00165093	0.999634	0.997619	1.00165
3NDOLW	9bTf8e	Excessive, frequent and irregular menstruation	Collinsella	Simple mode	4	-0.000296914	0.00146899	0.852752	-0.00317613	0.00258231	0.999703	0.996829	1.00259
3NDOLW	9bTf8e	Excessive, frequent and irregular menstruation	Collinsella	Weighted mode	4	-0.000317237	0.00164041	0.859007	-0.00353243	0.00289796	0.999683	0.996474	1.0029
3NrjL1	9bTf8e	Excessive, frequent and irregular menstruation	RuminococcaceaeUCG004	MR Egger	4	0.00173578	0.00960651	0.873264	-0.017093	0.0205645	1.00174	0.983052	1.02078
3NrjL1	9bTf8e	Excessive, frequent and irregular menstruation	RuminococcaceaeUCG004	Weighted median	4	0.000785985	0.000928571	0.397304	-0.00103401	0.00260598	1.00079	0.998967	1.00261
3NrjL1	9bTf8e	Excessive, frequent and irregular menstruation	RuminococcaceaeUCG004	Inverse variance weighted	4	0.000575134	0.000796275	0.470122	-0.000985564	0.00213583	1.00058	0.999015	1.00214
3NrjL1	9bTf8e	Excessive, frequent and irregular menstruation	RuminococcaceaeUCG004	Simple mode	4	0.000831227	0.00132318	0.574442	-0.00176222	0.00342467	1.00083	0.998239	1.00343
3NrjL1	9bTf8e	Excessive, frequent and irregular menstruation	RuminococcaceaeUCG004	Weighted mode	4	0.000877804	0.00120219	0.518138	-0.00147849	0.0032341	1.00088	0.998523	1.00324
3yqDIy	9bTf8e	Excessive, frequent and irregular menstruation	Ruminococcus2	MR Egger	5	0.00708439	0.0149569	0.668083	-0.0222311	0.0363999	1.00711	0.978014	1.03707
3yqDIy	9bTf8e	Excessive, frequent and irregular menstruation	Ruminococcus2	Weighted median	5	0.000926396	0.00118925	0.435996	-0.00140454	0.00325733	1.00093	0.998596	1.00326
3yqDIy	9bTf8e	Excessive, frequent and irregular menstruation	Ruminococcus2	Inverse variance weighted	5	0.00032818	0.000925834	0.722987	-0.00148645	0.00214282	1.00033	0.998515	1.00215
3yqDIy	9bTf8e	Excessive, frequent and irregular menstruation	Ruminococcus2	Simple mode	5	0.00163785	0.00163686	0.373641	-0.0015704	0.0048461	1.00164	0.998431	1.00486
3yqDIy	9bTf8e	Excessive, frequent and irregular menstruation	Ruminococcus2	Weighted mode	5	0.00159717	0.00170777	0.402611	-0.00175005	0.0049444	1.0016	0.998251	1.00496
4.14e+76	9bTf8e	Excessive, frequent and irregular menstruation	Anaerostipes	MR Egger	6	0.0141082	0.0351256	0.708476	-0.0547379	0.0829543	1.01421	0.946733	1.08649
4.14e+76	9bTf8e	Excessive, frequent and irregular menstruation	Anaerostipes	Weighted median	6	-0.00070858	0.00112844	0.530049	-0.00292031	0.00150315	0.999292	0.997084	1.0015
4.14e+76	9bTf8e	Excessive, frequent and irregular menstruation	Anaerostipes	Inverse variance weighted	6	-0.000836051	0.000890514	0.347812	-0.00258146	0.000909356	0.999164	0.997422	1.00091
4.14e+76	9bTf8e	Excessive, frequent and irregular menstruation	Anaerostipes	Simple mode	6	-0.000726996	0.0015429	0.657349	-0.00375109	0.0022971	0.999273	0.996256	1.0023
4.14e+76	9bTf8e	Excessive, frequent and irregular menstruation	Anaerostipes	Weighted mode	6	-0.000693658	0.00166303	0.693905	-0.00395319	0.00256587	0.999307	0.996055	1.00257
4b3w4e	9bTf8e	Excessive, frequent and irregular menstruation	Actinomyces	Inverse variance weighted	2	-0.00078616	0.00104776	0.453057	-0.00283976	0.00126744	0.999214	0.997164	1.00127
4HWbF2	9bTf8e	Excessive, frequent and irregular menstruation	LachnospiraceaeUCG004	MR Egger	7	-0.00783253	0.0163126	0.651389	-0.0398052	0.0241401	0.992198	0.960977	1.02443
4HWbF2	9bTf8e	Excessive, frequent and irregular menstruation	LachnospiraceaeUCG004	Weighted median	7	-0.00141859	0.000997223	0.154871	-0.00337314	0.000535971	0.998582	0.996633	1.00054
4HWbF2	9bTf8e	Excessive, frequent and irregular menstruation	LachnospiraceaeUCG004	Inverse variance weighted	7	-0.00148171	0.000748335	0.0477026	-0.00294845	-1.49729e-05	0.998519	0.997056	0.999985
4HWbF2	9bTf8e	Excessive, frequent and irregular menstruation	LachnospiraceaeUCG004	Simple mode	7	-0.00104619	0.00144103	0.495171	-0.00387062	0.00177823	0.998954	0.996137	1.00178
4HWbF2	9bTf8e	Excessive, frequent and irregular menstruation	LachnospiraceaeUCG004	Weighted mode	7	-0.00106253	0.00141651	0.481559	-0.0038389	0.00171383	0.998938	0.996168	1.00172
4mBgyu	9bTf8e	Excessive, frequent and irregular menstruation	Oxalobacter	Inverse variance weighted	2	-0.000134956	0.000708774	0.84899	-0.00152415	0.00125424	0.999865	0.998477	1.00126
4rJWtk	9bTf8e	Excessive, frequent and irregular menstruation	Ruminococcusgauvreauiigroup	MR Egger	6	0.000388669	0.0187478	0.984453	-0.036357	0.0371343	1.00039	0.964296	1.03783
4rJWtk	9bTf8e	Excessive, frequent and irregular menstruation	Ruminococcusgauvreauiigroup	Weighted median	6	-0.00100731	0.000957547	0.292816	-0.0028841	0.000869487	0.998993	0.99712	1.00087
4rJWtk	9bTf8e	Excessive, frequent and irregular menstruation	Ruminococcusgauvreauiigroup	Inverse variance weighted	6	-0.000158908	0.000975057	0.87054	-0.00207002	0.0017522	0.999841	0.997932	1.00175
4rJWtk	9bTf8e	Excessive, frequent and irregular menstruation	Ruminococcusgauvreauiigroup	Simple mode	6	-0.00118186	0.00123985	0.38425	-0.00361197	0.00124825	0.998819	0.996395	1.00125
4rJWtk	9bTf8e	Excessive, frequent and irregular menstruation	Ruminococcusgauvreauiigroup	Weighted mode	6	-0.00123813	0.00122719	0.359316	-0.00364341	0.00116715	0.998763	0.996363	1.00117
4s2nm3	9bTf8e	Excessive, frequent and irregular menstruation	RuminococcaceaeUCG002	MR Egger	7	0.01513	0.0163504	0.397244	-0.0169168	0.0471769	1.01525	0.983225	1.04831
4s2nm3	9bTf8e	Excessive, frequent and irregular menstruation	RuminococcaceaeUCG002	Weighted median	7	0.00105446	0.00119218	0.376437	-0.00128221	0.00339112	1.00106	0.998719	1.0034
4s2nm3	9bTf8e	Excessive, frequent and irregular menstruation	RuminococcaceaeUCG002	Inverse variance weighted	7	0.00130304	0.000865907	0.132369	-0.00039414	0.00300022	1.0013	0.999606	1.003
4s2nm3	9bTf8e	Excessive, frequent and irregular menstruation	RuminococcaceaeUCG002	Simple mode	7	0.00246915	0.00184174	0.228557	-0.00114066	0.00607896	1.00247	0.99886	1.0061
4s2nm3	9bTf8e	Excessive, frequent and irregular menstruation	RuminococcaceaeUCG002	Weighted mode	7	0.00224648	0.00183001	0.265578	-0.00134034	0.0058333	1.00225	0.998661	1.00585
4zsM6z	9bTf8e	Excessive, frequent and irregular menstruation	Dialister	MR Egger	4	-0.0283463	0.0213757	0.315984	-0.0702427	0.0135501	0.972052	0.932168	1.01364
4zsM6z	9bTf8e	Excessive, frequent and irregular menstruation	Dialister	Weighted median	4	-0.00228621	0.00112227	0.0416375	-0.00448586	-8.65555e-05	0.997716	0.995524	0.999913
4zsM6z	9bTf8e	Excessive, frequent and irregular menstruation	Dialister	Inverse variance weighted	4	-0.00202627	0.000911785	0.0262624	-0.00381337	-0.00023917	0.997976	0.996194	0.999761
4zsM6z	9bTf8e	Excessive, frequent and irregular menstruation	Dialister	Simple mode	4	-0.00288654	0.0015394	0.157456	-0.00590378	0.000130688	0.997118	0.994114	1.00013
4zsM6z	9bTf8e	Excessive, frequent and irregular menstruation	Dialister	Weighted mode	4	-0.00288654	0.00163489	0.175645	-0.00609094	0.000317847	0.997118	0.993928	1.00032
50WlQT	9bTf8e	Excessive, frequent and irregular menstruation	Prevotella7	MR Egger	3	0.0111495	0.032318	0.788509	-0.0521937	0.0744927	1.01121	0.949145	1.07734
50WlQT	9bTf8e	Excessive, frequent and irregular menstruation	Prevotella7	Weighted median	3	-0.000931929	0.000769566	0.225903	-0.00244028	0.000576421	0.999069	0.997563	1.00058
50WlQT	9bTf8e	Excessive, frequent and irregular menstruation	Prevotella7	Inverse variance weighted	3	-0.000491822	0.000631544	0.43612	-0.00172965	0.000746004	0.999508	0.998272	1.00075
50WlQT	9bTf8e	Excessive, frequent and irregular menstruation	Prevotella7	Simple mode	3	-0.00111959	0.000998306	0.37865	-0.00307627	0.000837094	0.998881	0.996928	1.00084
50WlQT	9bTf8e	Excessive, frequent and irregular menstruation	Prevotella7	Weighted mode	3	-0.00111215	0.00094105	0.358756	-0.00295661	0.000732305	0.998888	0.997048	1.00073
5fHciS	9bTf8e	Excessive, frequent and irregular menstruation	Barnesiella	MR Egger	3	0.0289813	0.0469715	0.648061	-0.0630828	0.121045	1.02941	0.938866	1.12868
5fHciS	9bTf8e	Excessive, frequent and irregular menstruation	Barnesiella	Weighted median	3	-0.00131657	0.00141339	0.351597	-0.00408681	0.00145368	0.998684	0.995922	1.00145
5fHciS	9bTf8e	Excessive, frequent and irregular menstruation	Barnesiella	Inverse variance weighted	3	-0.000954353	0.00114377	0.404059	-0.00319614	0.00128743	0.999046	0.996809	1.00129
5fHciS	9bTf8e	Excessive, frequent and irregular menstruation	Barnesiella	Simple mode	3	-0.00151587	0.0016639	0.458444	-0.00477712	0.00174537	0.998485	0.995234	1.00175
5fHciS	9bTf8e	Excessive, frequent and irregular menstruation	Barnesiella	Weighted mode	3	-0.00151587	0.00168833	0.464017	-0.00482499	0.00179325	0.998485	0.995187	1.00179
5NaSbI	9bTf8e	Excessive, frequent and irregular menstruation	Coprococcus2	MR Egger	3	0.025138	0.0224715	0.46438	-0.018906	0.0691821	1.02546	0.981272	1.07163
5NaSbI	9bTf8e	Excessive, frequent and irregular menstruation	Coprococcus2	Weighted median	3	-0.000741369	0.00134784	0.582291	-0.00338314	0.0019004	0.999259	0.996623	1.0019
5NaSbI	9bTf8e	Excessive, frequent and irregular menstruation	Coprococcus2	Inverse variance weighted	3	6.2182e-05	0.00113724	0.956395	-0.00216681	0.00229117	1.00006	0.997836	1.00229
5NaSbI	9bTf8e	Excessive, frequent and irregular menstruation	Coprococcus2	Simple mode	3	-0.00107363	0.00165117	0.58226	-0.00430992	0.00216266	0.998927	0.995699	1.00216
5NaSbI	9bTf8e	Excessive, frequent and irregular menstruation	Coprococcus2	Weighted mode	3	-0.00101246	0.00171086	0.613981	-0.00436576	0.00234083	0.998988	0.995644	1.00234
68hitx	9bTf8e	Excessive, frequent and irregular menstruation	Lactobacillus	MR Egger	4	-0.0185421	0.0324635	0.625514	-0.0821706	0.0450864	0.981629	0.921115	1.04612
68hitx	9bTf8e	Excessive, frequent and irregular menstruation	Lactobacillus	Weighted median	4	-0.000898907	0.000884332	0.3094	-0.0026322	0.000834384	0.999101	0.997371	1.00083
68hitx	9bTf8e	Excessive, frequent and irregular menstruation	Lactobacillus	Inverse variance weighted	4	-0.000231163	0.000809308	0.775161	-0.00181741	0.00135508	0.999769	0.998184	1.00136
68hitx	9bTf8e	Excessive, frequent and irregular menstruation	Lactobacillus	Simple mode	4	-0.00116238	0.00112865	0.378828	-0.00337453	0.00104977	0.998838	0.996631	1.00105
68hitx	9bTf8e	Excessive, frequent and irregular menstruation	Lactobacillus	Weighted mode	4	-0.00117375	0.00117679	0.392072	-0.00348025	0.00113276	0.998827	0.996526	1.00113
6lP5Cu	9bTf8e	Excessive, frequent and irregular menstruation	RuminococcaceaeUCG005	Wald ratio	1	0.0014835	0.00192051	0.439847	-0.0022807	0.00524769	1.00148	0.997722	1.00526
6VoE8N	9bTf8e	Excessive, frequent and irregular menstruation	Lachnoclostridium	MR Egger	5	0.00652639	0.0162282	0.714503	-0.025281	0.0383338	1.00655	0.975036	1.03908
6VoE8N	9bTf8e	Excessive, frequent and irregular menstruation	Lachnoclostridium	Weighted median	5	0.00200781	0.00117628	0.0878372	-0.000297694	0.00431332	1.00201	0.999702	1.00432
6VoE8N	9bTf8e	Excessive, frequent and irregular menstruation	Lachnoclostridium	Inverse variance weighted	5	0.00141188	0.000980784	0.149997	-0.000510455	0.00333422	1.00141	0.99949	1.00334
6VoE8N	9bTf8e	Excessive, frequent and irregular menstruation	Lachnoclostridium	Simple mode	5	0.00215108	0.00160227	0.250556	-0.000989377	0.00529153	1.00215	0.999011	1.00531
6VoE8N	9bTf8e	Excessive, frequent and irregular menstruation	Lachnoclostridium	Weighted mode	5	0.00216893	0.00161533	0.250495	-0.000997107	0.00533498	1.00217	0.999003	1.00535
7H8BmY	9bTf8e	Excessive, frequent and irregular menstruation	RuminococcaceaeUCG011	MR Egger	4	-0.0127876	0.0126995	0.419989	-0.0376786	0.0121034	0.987294	0.963022	1.01218
7H8BmY	9bTf8e	Excessive, frequent and irregular menstruation	RuminococcaceaeUCG011	Weighted median	4	-0.000242096	0.000612464	0.692635	-0.00144252	0.000958333	0.999758	0.998559	1.00096
7H8BmY	9bTf8e	Excessive, frequent and irregular menstruation	RuminococcaceaeUCG011	Inverse variance weighted	4	-0.000292947	0.000503804	0.560924	-0.0012804	0.000694509	0.999707	0.99872	1.00069
7H8BmY	9bTf8e	Excessive, frequent and irregular menstruation	RuminococcaceaeUCG011	Simple mode	4	-0.000173727	0.000856681	0.852273	-0.00185282	0.00150537	0.999826	0.998149	1.00151
7H8BmY	9bTf8e	Excessive, frequent and irregular menstruation	RuminococcaceaeUCG011	Weighted mode	4	-0.000173727	0.000876153	0.855499	-0.00189099	0.00154353	0.999826	0.998111	1.00154
7M7v0m	9bTf8e	Excessive, frequent and irregular menstruation	Sutterella	MR Egger	6	0.0131708	0.0290306	0.673579	-0.0437292	0.0700708	1.01326	0.957213	1.07258
7M7v0m	9bTf8e	Excessive, frequent and irregular menstruation	Sutterella	Weighted median	6	0.000268432	0.00101679	0.79178	-0.00172447	0.00226134	1.00027	0.998277	1.00226
7M7v0m	9bTf8e	Excessive, frequent and irregular menstruation	Sutterella	Inverse variance weighted	6	0.000646672	0.000847437	0.445409	-0.00101431	0.00230765	1.00065	0.998986	1.00231
7M7v0m	9bTf8e	Excessive, frequent and irregular menstruation	Sutterella	Simple mode	6	-0.000822775	0.00176462	0.660636	-0.00428144	0.00263589	0.999178	0.995728	1.00264
7M7v0m	9bTf8e	Excessive, frequent and irregular menstruation	Sutterella	Weighted mode	6	-0.000796994	0.00169449	0.657911	-0.0041182	0.00252421	0.999203	0.99589	1.00253
7UdObU	9bTf8e	Excessive, frequent and irregular menstruation	Alloprevotella	Inverse variance weighted	2	0.000482663	0.00109686	0.659908	-0.00166719	0.00263251	1.00048	0.998334	1.00264
9h99SE	9bTf8e	Excessive, frequent and irregular menstruation	LachnospiraceaeND3007group	Inverse variance weighted	2	0.00200699	0.00151166	0.184288	-0.000955874	0.00496985	1.00201	0.999045	1.00498
9IEOBr	9bTf8e	Excessive, frequent and irregular menstruation	Enterorhabdus	MR Egger	3	-0.0105748	0.0150542	0.610156	-0.040081	0.0189315	0.989481	0.960712	1.01911
9IEOBr	9bTf8e	Excessive, frequent and irregular menstruation	Enterorhabdus	Weighted median	3	0.000796953	0.00104837	0.447147	-0.00125786	0.00285177	1.0008	0.998743	1.00286
9IEOBr	9bTf8e	Excessive, frequent and irregular menstruation	Enterorhabdus	Inverse variance weighted	3	0.00104528	0.000829348	0.207538	-0.000580241	0.00267081	1.00105	0.99942	1.00267
9IEOBr	9bTf8e	Excessive, frequent and irregular menstruation	Enterorhabdus	Simple mode	3	0.00054103	0.00127514	0.712635	-0.00195824	0.0030403	1.00054	0.998044	1.00304
9IEOBr	9bTf8e	Excessive, frequent and irregular menstruation	Enterorhabdus	Weighted mode	3	0.000604438	0.00121263	0.667584	-0.00177231	0.00298119	1.0006	0.998229	1.00299
AdWrnl	9bTf8e	Excessive, frequent and irregular menstruation	Veillonella	MR Egger	7	0.00801099	0.0154926	0.627148	-0.0223544	0.0383764	1.00804	0.977894	1.03912
AdWrnl	9bTf8e	Excessive, frequent and irregular menstruation	Veillonella	Weighted median	7	-7.8569e-05	0.000832325	0.924794	-0.00170993	0.00155279	0.999921	0.998292	1.00155
AdWrnl	9bTf8e	Excessive, frequent and irregular menstruation	Veillonella	Inverse variance weighted	7	0.000584434	0.000673483	0.385516	-0.000735593	0.00190446	1.00058	0.999265	1.00191
AdWrnl	9bTf8e	Excessive, frequent and irregular menstruation	Veillonella	Simple mode	7	-0.00021888	0.00116504	0.857169	-0.00250236	0.0020646	0.999781	0.997501	1.00207
AdWrnl	9bTf8e	Excessive, frequent and irregular menstruation	Veillonella	Weighted mode	7	-0.00021888	0.00110012	0.848865	-0.00237512	0.00193736	0.999781	0.997628	1.00194
AMtds9	9bTf8e	Excessive, frequent and irregular menstruation	Coprobacter	Inverse variance weighted	2	-0.00107801	0.00102852	0.294584	-0.00309391	0.000937887	0.998923	0.996911	1.00094
AnLso1	9bTf8e	Excessive, frequent and irregular menstruation	Sellimonas	MR Egger	4	0.0524845	0.044249	0.357387	-0.0342435	0.139212	1.05389	0.966336	1.14937
AnLso1	9bTf8e	Excessive, frequent and irregular menstruation	Sellimonas	Weighted median	4	-0.001005	0.000561254	0.0733525	-0.00210505	9.50588e-05	0.998996	0.997897	1.0001
AnLso1	9bTf8e	Excessive, frequent and irregular menstruation	Sellimonas	Inverse variance weighted	4	-0.000675536	0.000455263	0.137852	-0.00156785	0.00021678	0.999325	0.998433	1.00022
AnLso1	9bTf8e	Excessive, frequent and irregular menstruation	Sellimonas	Simple mode	4	-0.00122113	0.000855539	0.248771	-0.00289799	0.000455722	0.99878	0.997106	1.00046
AnLso1	9bTf8e	Excessive, frequent and irregular menstruation	Sellimonas	Weighted mode	4	-0.00122113	0.00087807	0.258521	-0.00294215	0.000499883	0.99878	0.997062	1.0005
ARtpQR	9bTf8e	Excessive, frequent and irregular menstruation	Gordonibacter	MR Egger	3	0.00366717	0.00600861	0.65115	-0.00810971	0.015444	1.00367	0.991923	1.01556
ARtpQR	9bTf8e	Excessive, frequent and irregular menstruation	Gordonibacter	Weighted median	3	0.000734971	0.000698456	0.292671	-0.000634003	0.00210395	1.00074	0.999366	1.00211
ARtpQR	9bTf8e	Excessive, frequent and irregular menstruation	Gordonibacter	Inverse variance weighted	3	0.000557342	0.000584769	0.340541	-0.000588806	0.00170349	1.00056	0.999411	1.0017
ARtpQR	9bTf8e	Excessive, frequent and irregular menstruation	Gordonibacter	Simple mode	3	0.000855064	0.000830217	0.411301	-0.00077216	0.00248229	1.00086	0.999228	1.00249
ARtpQR	9bTf8e	Excessive, frequent and irregular menstruation	Gordonibacter	Weighted mode	3	0.000881019	0.000848667	0.408254	-0.000782368	0.00254441	1.00088	0.999218	1.00255
Ato0wt	9bTf8e	Excessive, frequent and irregular menstruation	RuminococcaceaeUCG013	MR Egger	5	-0.0172944	0.00843761	0.132805	-0.0338321	-0.000756653	0.982854	0.966734	0.999244
Ato0wt	9bTf8e	Excessive, frequent and irregular menstruation	RuminococcaceaeUCG013	Weighted median	5	0.00104109	0.00128981	0.419571	-0.00148693	0.00356911	1.00104	0.998514	1.00358
Ato0wt	9bTf8e	Excessive, frequent and irregular menstruation	RuminococcaceaeUCG013	Inverse variance weighted	5	0.00111206	0.00130378	0.393685	-0.00144334	0.00366747	1.00111	0.998558	1.00367
Ato0wt	9bTf8e	Excessive, frequent and irregular menstruation	RuminococcaceaeUCG013	Simple mode	5	0.00121281	0.00178061	0.533186	-0.00227719	0.00470281	1.00121	0.997725	1.00471
Ato0wt	9bTf8e	Excessive, frequent and irregular menstruation	RuminococcaceaeUCG013	Weighted mode	5	0.00121281	0.00176619	0.530023	-0.00224893	0.00467455	1.00121	0.997754	1.00469
aXyklc	9bTf8e	Excessive, frequent and irregular menstruation	Eisenbergiella	MR Egger	4	0.000441341	0.0401622	0.99223	-0.0782766	0.0791593	1.00044	0.924709	1.08238
aXyklc	9bTf8e	Excessive, frequent and irregular menstruation	Eisenbergiella	Weighted median	4	-0.000612757	0.000824656	0.457454	-0.00222908	0.00100357	0.999387	0.997773	1.001
aXyklc	9bTf8e	Excessive, frequent and irregular menstruation	Eisenbergiella	Inverse variance weighted	4	-7.08067e-05	0.00080003	0.929475	-0.00163886	0.00149725	0.999929	0.998362	1.0015
aXyklc	9bTf8e	Excessive, frequent and irregular menstruation	Eisenbergiella	Simple mode	4	-0.000988264	0.0011071	0.437807	-0.00315818	0.00118165	0.999012	0.996847	1.00118
aXyklc	9bTf8e	Excessive, frequent and irregular menstruation	Eisenbergiella	Weighted mode	4	-0.000960917	0.0011141	0.451845	-0.00314456	0.00122273	0.99904	0.99686	1.00122
BUdtjJ	9bTf8e	Excessive, frequent and irregular menstruation	Intestinimonas	MR Egger	6	-0.00313841	0.0243528	0.903678	-0.0508699	0.0445931	0.996867	0.950402	1.0456
BUdtjJ	9bTf8e	Excessive, frequent and irregular menstruation	Intestinimonas	Weighted median	6	1.4533e-05	0.00101955	0.988627	-0.00198379	0.00201285	1.00001	0.998018	1.00201
BUdtjJ	9bTf8e	Excessive, frequent and irregular menstruation	Intestinimonas	Inverse variance weighted	6	-5.66843e-06	0.00114042	0.996034	-0.0022409	0.00222956	0.999994	0.997762	1.00223
BUdtjJ	9bTf8e	Excessive, frequent and irregular menstruation	Intestinimonas	Simple mode	6	3.53801e-05	0.00151419	0.982262	-0.00293243	0.00300319	1.00004	0.997072	1.00301
BUdtjJ	9bTf8e	Excessive, frequent and irregular menstruation	Intestinimonas	Weighted mode	6	-2.6832e-05	0.00138978	0.985343	-0.00275079	0.00269713	0.999973	0.997253	1.0027
Bv8iuR	9bTf8e	Excessive, frequent and irregular menstruation	Ruminococcus1	MR Egger	3	0.0622922	0.102368	0.651989	-0.138349	0.262934	1.06427	0.870794	1.30074
Bv8iuR	9bTf8e	Excessive, frequent and irregular menstruation	Ruminococcus1	Weighted median	3	-8.35155e-05	0.00144763	0.953995	-0.00292087	0.00275384	0.999916	0.997083	1.00276
Bv8iuR	9bTf8e	Excessive, frequent and irregular menstruation	Ruminococcus1	Inverse variance weighted	3	0.000488913	0.00123696	0.692657	-0.00193553	0.00291336	1.00049	0.998066	1.00292
Bv8iuR	9bTf8e	Excessive, frequent and irregular menstruation	Ruminococcus1	Simple mode	3	-0.000179086	0.00172511	0.926791	-0.0035603	0.00320213	0.999821	0.996446	1.00321
Bv8iuR	9bTf8e	Excessive, frequent and irregular menstruation	Ruminococcus1	Weighted mode	3	-0.000185551	0.00164855	0.920663	-0.0034167	0.0030456	0.999814	0.996589	1.00305
bZfZvC	9bTf8e	Excessive, frequent and irregular menstruation	Howardella	MR Egger	3	-0.008105	0.0143428	0.67255	-0.0362168	0.0200068	0.991928	0.964431	1.02021
bZfZvC	9bTf8e	Excessive, frequent and irregular menstruation	Howardella	Weighted median	3	-0.00192786	0.000788451	0.0144801	-0.00347323	-0.000382498	0.998074	0.996533	0.999618
bZfZvC	9bTf8e	Excessive, frequent and irregular menstruation	Howardella	Inverse variance weighted	3	-0.00150018	0.000864221	0.0825868	-0.00319405	0.000193698	0.998501	0.996811	1.00019
bZfZvC	9bTf8e	Excessive, frequent and irregular menstruation	Howardella	Simple mode	3	-0.00228241	0.00111021	0.176113	-0.00445842	-0.000106394	0.99772	0.995551	0.999894
bZfZvC	9bTf8e	Excessive, frequent and irregular menstruation	Howardella	Weighted mode	3	-0.00229503	0.00120479	0.197081	-0.00465642	6.63632e-05	0.997708	0.995354	1.00007
c3vfp4	9bTf8e	Excessive, frequent and irregular menstruation	Dorea	MR Egger	3	0.0263837	0.0562851	0.720946	-0.0839351	0.136702	1.02673	0.919491	1.14649
c3vfp4	9bTf8e	Excessive, frequent and irregular menstruation	Dorea	Weighted median	3	-0.00101875	0.00169402	0.547584	-0.00433902	0.00230151	0.998982	0.99567	1.0023
c3vfp4	9bTf8e	Excessive, frequent and irregular menstruation	Dorea	Inverse variance weighted	3	-0.00139788	0.00130602	0.284466	-0.00395767	0.00116191	0.998603	0.99605	1.00116
c3vfp4	9bTf8e	Excessive, frequent and irregular menstruation	Dorea	Simple mode	3	-0.000667682	0.00190259	0.759157	-0.00439676	0.00306139	0.999333	0.995613	1.00307
c3vfp4	9bTf8e	Excessive, frequent and irregular menstruation	Dorea	Weighted mode	3	-0.000703744	0.00176127	0.728108	-0.00415584	0.00274835	0.999297	0.995853	1.00275
C8eWcE	9bTf8e	Excessive, frequent and irregular menstruation	LachnospiraceaeUCG001	MR Egger	4	0.00666099	0.0129221	0.657544	-0.0186663	0.0319883	1.00668	0.981507	1.03251
C8eWcE	9bTf8e	Excessive, frequent and irregular menstruation	LachnospiraceaeUCG001	Weighted median	4	0.000602901	0.000933766	0.518496	-0.00122728	0.00243308	1.0006	0.998773	1.00244
C8eWcE	9bTf8e	Excessive, frequent and irregular menstruation	LachnospiraceaeUCG001	Inverse variance weighted	4	0.000202059	0.000792313	0.798704	-0.00135087	0.00175499	1.0002	0.99865	1.00176
C8eWcE	9bTf8e	Excessive, frequent and irregular menstruation	LachnospiraceaeUCG001	Simple mode	4	0.000722154	0.00135022	0.629862	-0.00192429	0.00336859	1.00072	0.998078	1.00337
C8eWcE	9bTf8e	Excessive, frequent and irregular menstruation	LachnospiraceaeUCG001	Weighted mode	4	0.000680394	0.00128442	0.632999	-0.00183707	0.00319785	1.00068	0.998165	1.0032
Clkp90	9bTf8e	Excessive, frequent and irregular menstruation	Anaerofilum	MR Egger	5	0.0144153	0.0103841	0.2592	-0.00593757	0.0347681	1.01452	0.99408	1.03538
Clkp90	9bTf8e	Excessive, frequent and irregular menstruation	Anaerofilum	Weighted median	5	-0.000387869	0.000679541	0.568148	-0.00171977	0.000944032	0.999612	0.998282	1.00094
Clkp90	9bTf8e	Excessive, frequent and irregular menstruation	Anaerofilum	Inverse variance weighted	5	9.73045e-05	0.000519598	0.85145	-0.000921108	0.00111572	1.0001	0.999079	1.00112
Clkp90	9bTf8e	Excessive, frequent and irregular menstruation	Anaerofilum	Simple mode	5	-0.000487838	0.000896942	0.615413	-0.00224585	0.00127017	0.999512	0.997757	1.00127
Clkp90	9bTf8e	Excessive, frequent and irregular menstruation	Anaerofilum	Weighted mode	5	-0.000467616	0.00091458	0.636077	-0.00226019	0.00132496	0.999532	0.997742	1.00133
CnOple	9bTf8e	Excessive, frequent and irregular menstruation	Ruminococcustorquesgroup	MR Egger	5	0.00762686	0.0105577	0.522272	-0.0130663	0.02832	1.00766	0.987019	1.02872
CnOple	9bTf8e	Excessive, frequent and irregular menstruation	Ruminococcustorquesgroup	Weighted median	5	-0.000967465	0.00124726	0.437944	-0.0034121	0.00147717	0.999033	0.996594	1.00148
CnOple	9bTf8e	Excessive, frequent and irregular menstruation	Ruminococcustorquesgroup	Inverse variance weighted	5	-0.000628301	0.000957758	0.511816	-0.00250551	0.0012489	0.999372	0.997498	1.00125
CnOple	9bTf8e	Excessive, frequent and irregular menstruation	Ruminococcustorquesgroup	Simple mode	5	-0.00223755	0.00188014	0.299814	-0.00592263	0.00144753	0.997765	0.994095	1.00145
CnOple	9bTf8e	Excessive, frequent and irregular menstruation	Ruminococcustorquesgroup	Weighted mode	5	-0.0021689	0.0020422	0.348085	-0.00617162	0.00183382	0.997833	0.993847	1.00184
cpK8ui	9bTf8e	Excessive, frequent and irregular menstruation	Victivallis	MR Egger	5	-0.00135937	0.0139854	0.928698	-0.0287707	0.0260519	0.998642	0.971639	1.02639
cpK8ui	9bTf8e	Excessive, frequent and irregular menstruation	Victivallis	Weighted median	5	-0.000805667	0.000527301	0.126536	-0.00183918	0.000227843	0.999195	0.998163	1.00023
cpK8ui	9bTf8e	Excessive, frequent and irregular menstruation	Victivallis	Inverse variance weighted	5	-0.000453955	0.000424566	0.28497	-0.00128611	0.000378195	0.999546	0.998715	1.00038
cpK8ui	9bTf8e	Excessive, frequent and irregular menstruation	Victivallis	Simple mode	5	-0.000843992	0.000664724	0.273036	-0.00214685	0.000458866	0.999156	0.997855	1.00046
cpK8ui	9bTf8e	Excessive, frequent and irregular menstruation	Victivallis	Weighted mode	5	-0.000843992	0.000706403	0.298174	-0.00222854	0.000540558	0.999156	0.997774	1.00054
cQvyDQ	9bTf8e	Excessive, frequent and irregular menstruation	Olsenella	MR Egger	5	0.0360338	0.0238571	0.228101	-0.010726	0.0827936	1.03669	0.989331	1.08632
cQvyDQ	9bTf8e	Excessive, frequent and irregular menstruation	Olsenella	Weighted median	5	-0.000352941	0.000614958	0.566017	-0.00155826	0.000852377	0.999647	0.998443	1.00085
cQvyDQ	9bTf8e	Excessive, frequent and irregular menstruation	Olsenella	Inverse variance weighted	5	-0.000874065	0.000499884	0.0803711	-0.00185384	0.000105707	0.999126	0.998148	1.00011
cQvyDQ	9bTf8e	Excessive, frequent and irregular menstruation	Olsenella	Simple mode	5	-0.000215123	0.000845526	0.811712	-0.00187235	0.00144211	0.999785	0.998129	1.00144
cQvyDQ	9bTf8e	Excessive, frequent and irregular menstruation	Olsenella	Weighted mode	5	-0.00020363	0.00081848	0.815775	-0.00180785	0.00140059	0.999796	0.998194	1.0014
D4dtbk	9bTf8e	Excessive, frequent and irregular menstruation	Phascolarctobacterium	Inverse variance weighted	2	0.00182284	0.0012268	0.137318	-0.000581685	0.00422737	1.00182	0.999418	1.00424
DIl6Bn	9bTf8e	Excessive, frequent and irregular menstruation	Odoribacter	MR Egger	3	-0.0761249	0.0527109	0.385553	-0.179438	0.0271885	0.9267	0.83574	1.02756
DIl6Bn	9bTf8e	Excessive, frequent and irregular menstruation	Odoribacter	Weighted median	3	-4.83604e-05	0.001619	0.97617	-0.0032216	0.00312488	0.999952	0.996784	1.00313
DIl6Bn	9bTf8e	Excessive, frequent and irregular menstruation	Odoribacter	Inverse variance weighted	3	-5.78739e-06	0.00140758	0.996719	-0.00276465	0.00275308	0.999994	0.997239	1.00276
DIl6Bn	9bTf8e	Excessive, frequent and irregular menstruation	Odoribacter	Simple mode	3	-0.000347629	0.00193079	0.873709	-0.00413198	0.00343673	0.999652	0.995877	1.00344
DIl6Bn	9bTf8e	Excessive, frequent and irregular menstruation	Odoribacter	Weighted mode	3	-0.000164665	0.00202681	0.942647	-0.00413721	0.00380788	0.999835	0.995871	1.00382
dRB113	9bTf8e	Excessive, frequent and irregular menstruation	Eubacteriumxylanophilumgroup	MR Egger	3	-0.020887	0.0376245	0.677371	-0.0946311	0.0528571	0.97933	0.909708	1.05428
dRB113	9bTf8e	Excessive, frequent and irregular menstruation	Eubacteriumxylanophilumgroup	Weighted median	3	-0.00121759	0.00141079	0.388107	-0.00398273	0.00154756	0.998783	0.996025	1.00155
dRB113	9bTf8e	Excessive, frequent and irregular menstruation	Eubacteriumxylanophilumgroup	Inverse variance weighted	3	-0.000515024	0.00113742	0.650692	-0.00274436	0.00171431	0.999485	0.997259	1.00172
dRB113	9bTf8e	Excessive, frequent and irregular menstruation	Eubacteriumxylanophilumgroup	Simple mode	3	-0.00122996	0.0015965	0.521616	-0.0043591	0.00189918	0.998771	0.99565	1.0019
dRB113	9bTf8e	Excessive, frequent and irregular menstruation	Eubacteriumxylanophilumgroup	Weighted mode	3	-0.00122996	0.00163894	0.531253	-0.00444228	0.00198236	0.998771	0.995568	1.00198
eoOtSw	9bTf8e	Excessive, frequent and irregular menstruation	Methanobrevibacter	MR Egger	4	0.0176817	0.0379173	0.686846	-0.0566363	0.0919996	1.01784	0.944938	1.09636
eoOtSw	9bTf8e	Excessive, frequent and irregular menstruation	Methanobrevibacter	Weighted median	4	-0.000839554	0.000643741	0.192172	-0.00210129	0.000422179	0.999161	0.997901	1.00042
eoOtSw	9bTf8e	Excessive, frequent and irregular menstruation	Methanobrevibacter	Inverse variance weighted	4	-0.000780498	0.000570843	0.17154	-0.00189935	0.000338354	0.99922	0.998102	1.00034
eoOtSw	9bTf8e	Excessive, frequent and irregular menstruation	Methanobrevibacter	Simple mode	4	-0.00110841	0.00095912	0.331505	-0.00298829	0.000771462	0.998892	0.997016	1.00077
eoOtSw	9bTf8e	Excessive, frequent and irregular menstruation	Methanobrevibacter	Weighted mode	4	-0.00105267	0.000997004	0.368554	-0.0030068	0.000901459	0.998948	0.996998	1.0009
Essw3h	9bTf8e	Excessive, frequent and irregular menstruation	Desulfovibrio	Inverse variance weighted	2	0.000485926	0.00118303	0.681257	-0.0018328	0.00280466	1.00049	0.998169	1.00281
FFgSFc	9bTf8e	Excessive, frequent and irregular menstruation	Ruminiclostridium9	MR Egger	3	-0.0200425	0.0116508	0.335217	-0.0428781	0.00279301	0.980157	0.958028	1.0028
FFgSFc	9bTf8e	Excessive, frequent and irregular menstruation	Ruminiclostridium9	Weighted median	3	-0.000362882	0.00159221	0.819716	-0.00348361	0.00275785	0.999637	0.996522	1.00276
FFgSFc	9bTf8e	Excessive, frequent and irregular menstruation	Ruminiclostridium9	Inverse variance weighted	3	-0.00148302	0.00137023	0.279111	-0.00416867	0.00120262	0.998518	0.99584	1.0012
FFgSFc	9bTf8e	Excessive, frequent and irregular menstruation	Ruminiclostridium9	Simple mode	3	0.000142077	0.00199489	0.949703	-0.00376791	0.00405207	1.00014	0.996239	1.00406
FFgSFc	9bTf8e	Excessive, frequent and irregular menstruation	Ruminiclostridium9	Weighted mode	3	0.00015387	0.0022268	0.951198	-0.00421065	0.00451839	1.00015	0.995798	1.00453
FHf85A	9bTf8e	Excessive, frequent and irregular menstruation	Akkermansia	MR Egger	4	-0.0103313	0.0717848	0.898756	-0.151029	0.130367	0.989722	0.859822	1.13925
FHf85A	9bTf8e	Excessive, frequent and irregular menstruation	Akkermansia	Weighted median	4	0.00106738	0.00115974	0.357384	-0.00120571	0.00334048	1.00107	0.998795	1.00335
FHf85A	9bTf8e	Excessive, frequent and irregular menstruation	Akkermansia	Inverse variance weighted	4	0.000886053	0.00139111	0.524164	-0.00184052	0.00361263	1.00089	0.998161	1.00362
FHf85A	9bTf8e	Excessive, frequent and irregular menstruation	Akkermansia	Simple mode	4	0.00191048	0.00218772	0.446787	-0.00237746	0.00619841	1.00191	0.997625	1.00622
FHf85A	9bTf8e	Excessive, frequent and irregular menstruation	Akkermansia	Weighted mode	4	0.00174112	0.00210389	0.468598	-0.0023825	0.00586474	1.00174	0.99762	1.00588
FLgzyr	9bTf8e	Excessive, frequent and irregular menstruation	Romboutsia	MR Egger	3	-0.00587597	0.0363737	0.898038	-0.0771684	0.0654165	0.994141	0.925734	1.0676
FLgzyr	9bTf8e	Excessive, frequent and irregular menstruation	Romboutsia	Weighted median	3	0.00259883	0.00159296	0.102796	-0.000523373	0.00572103	1.0026	0.999477	1.00574
FLgzyr	9bTf8e	Excessive, frequent and irregular menstruation	Romboutsia	Inverse variance weighted	3	0.0022686	0.0013465	0.0920247	-0.00037054	0.00490775	1.00227	0.99963	1.00492
FLgzyr	9bTf8e	Excessive, frequent and irregular menstruation	Romboutsia	Simple mode	3	0.00340575	0.00202071	0.23395	-0.000554838	0.00736633	1.00341	0.999445	1.00739
FLgzyr	9bTf8e	Excessive, frequent and irregular menstruation	Romboutsia	Weighted mode	3	0.00327021	0.00198376	0.241022	-0.000617968	0.00715838	1.00328	0.999382	1.00718
FUTssW	9bTf8e	Excessive, frequent and irregular menstruation	ErysipelotrichaceaeUCG003	MR Egger	3	-0.0700427	0.0496656	0.392661	-0.167387	0.0273018	0.932354	0.845872	1.02768
FUTssW	9bTf8e	Excessive, frequent and irregular menstruation	ErysipelotrichaceaeUCG003	Weighted median	3	-0.000607876	0.00151863	0.688951	-0.00358439	0.00236864	0.999392	0.996422	1.00237
FUTssW	9bTf8e	Excessive, frequent and irregular menstruation	ErysipelotrichaceaeUCG003	Inverse variance weighted	3	-0.000810446	0.00114859	0.480438	-0.00306169	0.0014408	0.99919	0.996943	1.00144
FUTssW	9bTf8e	Excessive, frequent and irregular menstruation	ErysipelotrichaceaeUCG003	Simple mode	3	-8.81024e-06	0.00180065	0.99654	-0.00353809	0.00352047	0.999991	0.996468	1.00353
FUTssW	9bTf8e	Excessive, frequent and irregular menstruation	ErysipelotrichaceaeUCG003	Weighted mode	3	-0.000228131	0.00181207	0.91133	-0.0037798	0.00332353	0.999772	0.996227	1.00333
FzPboP	9bTf8e	Excessive, frequent and irregular menstruation	RuminococcaceaeUCG014	MR Egger	5	-0.00853572	0.025666	0.761343	-0.0588411	0.0417697	0.991501	0.942857	1.04265
FzPboP	9bTf8e	Excessive, frequent and irregular menstruation	RuminococcaceaeUCG014	Weighted median	5	0.000860841	0.00126285	0.49545	-0.00161434	0.00333602	1.00086	0.998387	1.00334
FzPboP	9bTf8e	Excessive, frequent and irregular menstruation	RuminococcaceaeUCG014	Inverse variance weighted	5	-0.000414156	0.00097143	0.669862	-0.00231816	0.00148985	0.999586	0.997685	1.00149
FzPboP	9bTf8e	Excessive, frequent and irregular menstruation	RuminococcaceaeUCG014	Simple mode	5	0.00112503	0.00174321	0.553835	-0.00229165	0.00454172	1.00113	0.997711	1.00455
[truncated: 264 more rows]
